# Supplementary material for: Insulin and epidermal signals independently shape sexually dimorphic neurite branching in C. elegans
Source: EMBO Rep. 2025 Oct 31;26(23):5859–76. doi: 10.1038/s44319-025-00608-0 (PMC12678580; doi:10.1038/s44319-025-00608-0)
Supplement: Supplementary file 2 — Table EV1 [file 44319_2025_608_MOESM2_ESM.xlsx]

## Sheet: Expanded View Table Legends
Table EV1. A list of primers used in this study.

## Sheet: Primer list
Table EV1. A list of primers used in this study.
Name	Sequence
Pocr-3 F	CACAACGAAAGCTTGCATGCTTTGGGAATGAAGTTGTTTAGAA
Pocr-3 R	GGGGATCCTCTAGAGTCGACGTTGTTAGTAAGAGTAAAATGAGGAAG
Ppdf-1 F	AATGAAATAAGCTTGCATGCAAAAGGTTGCTTTACCGAGACG TG
Ppdf-1 R	TTGGCCAATCCCGGGGATCCGTTGACGTTGAGTGAAGAAG
Punc-119 F	CTTGGAAATGAAATAAGCTTCTATGAAAATGTCTAAAGAAAATGGGGA
Punc-119 R	CATTTTTTCTACCGGTACCATATGCTGTTGTAGCTGAAAATTTTGGG
Pdaf-6 F	AATGAAATAAGCTTGCATGCGATTCCGGCAATTGAGGAAG
Pdaf-6 R	GTCCTTTGGCCAATCCCGGGAGAAAACCTGTAAAATACAGAAACTACA
Pcdh-3 F	AATGAAATAAGCTTGCATGCGCATGTTTCGGGGCATAGAA
Pcdh-3 R	GGGGATCCTCTAGAGTCGACCTATTCAGCATTGATCTGGAAAATTCA
Pnlp-3 F	AATGAAATAAGCTTGCATGCGAAAGTGGCCTG
Pnlp-3 R	TGGCCAATCCCGGGGATCCGTAAGTGAATTTAAAACTTGAAACT
Pcat-1 F	AATGAAATAAGCTTGCATGCGAATCACAAGAGCATAGGCG
Pcat-1 R	GTCCTTTGGCCAATCCCGGGACCTCCTTCTTCCAAGTTTTATTG
IDA-1 F	GACTCTAGAGGATCCCCGGGATGCGCTTCTTCCACT
IDA-1 R	CTCATTTTTTCTACCGGTGGTTTAGTAGCGATTGACTTTAGAA
CLA-1 F	TCGGACACCGTTAAGAATTCATGGGCCGCCGAAAAC
CLA-1 R	CCGGCGCTCAGTTGGAATTCGTTTATTGCAGGGTAGCCGA
RAB-3 F	TCTAGAGGATCCCCGTCGACATGGTGAGCAAGGGCG
RAB-3 R	GCGACCGGCGCTCAGTTGGAATTCTTAGCAATTGCATTGCTGTTGA
DAF-16F F	GACTCTAGAGGATCCCCGGGATGCAAGCGTGGAACTGTCG
DAF-16F R	CCCTTGCTCACCATACCGGTCAAATCAAAATGAATATGCTGCCCTCCA
