# Supplementary material for: Insulin and epidermal signals independently shape sexually dimorphic neurite branching in C. elegans
Source: EMBO Rep. 2025 Oct 31;26(23):5859–76. doi: 10.1038/s44319-025-00608-0 (PMC12678580; doi:10.1038/s44319-025-00608-0)
Supplement: Supplementary file 4 — Source data Fig. 1 [file 44319_2025_608_MOESM4_ESM.zip]

Archive with 48 entries (42 files):
- Figure 1/
- __MACOSX/._Figure 1
- Figure 1/1A/
- __MACOSX/Figure 1/._1A
- Figure 1/1B/
- __MACOSX/Figure 1/._1B
- Figure 1/1E/
- __MACOSX/Figure 1/._1E
- Figure 1/1D/
- __MACOSX/Figure 1/._1D
- Figure 1/1C/
- __MACOSX/Figure 1/._1C
- Figure 1/1A/male 1.tif
- __MACOSX/Figure 1/1A/._male 1.tif
- Figure 1/1A/male 2.tif
- __MACOSX/Figure 1/1A/._male 2.tif
- Figure 1/1A/male 3.tif
- __MACOSX/Figure 1/1A/._male 3.tif
- Figure 1/1A/male 7.tif
- __MACOSX/Figure 1/1A/._male 7.tif
- Figure 1/1A/male 6.tif
- __MACOSX/Figure 1/1A/._male 6.tif
- Figure 1/1A/male 4.tif
- __MACOSX/Figure 1/1A/._male 4.tif
- Figure 1/1A/male 5.tif
- __MACOSX/Figure 1/1A/._male 5.tif
- Figure 1/1A/README.txt
- __MACOSX/Figure 1/1A/._README.txt
- Figure 1/1A/herm 1.tif
- __MACOSX/Figure 1/1A/._herm 1.tif
- Figure 1/1A/herm 3.tif
- __MACOSX/Figure 1/1A/._herm 3.tif
- Figure 1/1A/herm 2.tif
- __MACOSX/Figure 1/1A/._herm 2.tif
- Figure 1/1A/herm 4.tif
- __MACOSX/Figure 1/1A/._herm 4.tif
- Figure 1/1B/branch location.xlsx
- __MACOSX/Figure 1/1B/._branch location.xlsx
- Figure 1/1E/KAP-1.tif
- __MACOSX/Figure 1/1E/._KAP-1.tif
- Figure 1/1D/RAB-3.tif
- __MACOSX/Figure 1/1D/._RAB-3.tif
- Figure 1/1D/CLA-1.tif
- __MACOSX/Figure 1/1D/._CLA-1.tif
- Figure 1/1D/IDA-1.tif
- __MACOSX/Figure 1/1D/._IDA-1.tif
- Figure 1/1C/time course.xlsx
- __MACOSX/Figure 1/1C/._time course.xlsx
