# Supplementary material for: Insulin and epidermal signals independently shape sexually dimorphic neurite branching in C. elegans
Source: EMBO Rep. 2025 Oct 31;26(23):5859–76. doi: 10.1038/s44319-025-00608-0 (PMC12678580; doi:10.1038/s44319-025-00608-0)
Supplement: Supplementary file 4 — Source data Fig. 1 [file 44319_2025_608_MOESM4_ESM.zip › Figure 1/1A/README.txt]

all of these pictures are stitched by imageJ, the branch in hermaphrodite is located in herm 2 and herm 3, the protrusion in male is located in male 3.
