# Supplementary material for: Insulin and epidermal signals independently shape sexually dimorphic neurite branching in C. elegans
Source: EMBO Rep. 2025 Oct 31;26(23):5859–76. doi: 10.1038/s44319-025-00608-0 (PMC12678580; doi:10.1038/s44319-025-00608-0)
Supplement: Supplementary file 4 — Source data Fig. 1 [file 44319_2025_608_MOESM4_ESM.zip › Figure 1/1B/branch location.xlsx]

## Sheet: 工作表1
hermaphrodite	location 1	location 2	location 3	location 4	location 5
raw data	0/73	0/73	73/73	0/73	0/73
percentage	0	0	1	0	0
