# Supplementary material for: Insulin and epidermal signals independently shape sexually dimorphic neurite branching in C. elegans
Source: EMBO Rep. 2025 Oct 31;26(23):5859–76. doi: 10.1038/s44319-025-00608-0 (PMC12678580; doi:10.1038/s44319-025-00608-0)
Supplement: Supplementary file 4 — Source data Fig. 1 [file 44319_2025_608_MOESM4_ESM.zip › Figure 1/1C/time course.xlsx]

## Sheet: 工作表1
chcSi1 hermaphrodite	PVP branch	percentage	chcSi1 male	branch	percentage
L3	0/51	0
L4	59/92	0.641304	L4	0/51	0
D1	72/73	0.986301	D1	0/57	0
D2	83/84	0.988095	D2	0/53	0
