# Supplementary material for: Insulin and epidermal signals independently shape sexually dimorphic neurite branching in C. elegans
Source: EMBO Rep. 2025 Oct 31;26(23):5859–76. doi: 10.1038/s44319-025-00608-0 (PMC12678580; doi:10.1038/s44319-025-00608-0)
Supplement: Supplementary file 5 — Source data Fig. 2 [file 44319_2025_608_MOESM5_ESM.zip]

Archive with 38 entries (31 files):
- Figure 2/
- __MACOSX/._Figure 2
- Figure 2/2A/
- __MACOSX/Figure 2/._2A
- Figure 2/2F/
- __MACOSX/Figure 2/._2F
- Figure 2/2C/
- __MACOSX/Figure 2/._2C
- Figure 2/2D/
- __MACOSX/Figure 2/._2D
- Figure 2/2E/
- __MACOSX/Figure 2/._2E
- Figure 2/2B/
- __MACOSX/Figure 2/._2B
- Figure 2/2A/L4.tif
- __MACOSX/Figure 2/2A/._L4.tif
- Figure 2/2A/L3-1.tif
- __MACOSX/Figure 2/2A/._L3-1.tif
- Figure 2/2A/L3-2.tif
- __MACOSX/Figure 2/2A/._L3-2.tif
- Figure 2/2F/rod to wing - 0'.tif
- __MACOSX/Figure 2/2F/._rod to wing - 0'.tif
- Figure 2/2F/wing to rod-rod.tif
- __MACOSX/Figure 2/2F/._wing to rod-rod.tif
- Figure 2/2F/rod to wing - 60'.tif
- __MACOSX/Figure 2/2F/._rod to wing - 60'.tif
- Figure 2/2F/wing to rod-wing.tif
- __MACOSX/Figure 2/2F/._wing to rod-wing.tif
- Figure 2/2C/Ratio of LifeAct Intensity.xlsx
- __MACOSX/Figure 2/2C/._Ratio of LifeAct Intensity.xlsx
- Figure 2/2D/wing.tif
- __MACOSX/Figure 2/2D/._wing.tif
- Figure 2/2D/rod.tif
- __MACOSX/Figure 2/2D/._rod.tif
- Figure 2/2E/F-actin enrichment.xlsx
- __MACOSX/Figure 2/2E/._F-actin enrichment.xlsx
- Figure 2/2B/F-actin distributiion.xlsx
- __MACOSX/Figure 2/2B/._F-actin distributiion.xlsx
