# Supplementary material for: Insulin and epidermal signals independently shape sexually dimorphic neurite branching in C. elegans
Source: EMBO Rep. 2025 Oct 31;26(23):5859–76. doi: 10.1038/s44319-025-00608-0 (PMC12678580; doi:10.1038/s44319-025-00608-0)
Supplement: Supplementary file 5 — Source data Fig. 2 [file 44319_2025_608_MOESM5_ESM.zip › Figure 2/2E/F-actin enrichment.xlsx]

## Sheet: 工作表1
wing (% of enrichmen)	rod (% of enrichment)
74.9	71.3
45.5	100
24.4	89.6
70.1	69.2
83.9	68.9
100	100
32.5	100
48.1	67.3
50.3	69.7
94.6	100
65.6	84.6
61.4	100
54.9	100
34	45.5
55	40.5
79.3	89.8
49.6	85
53.4	87.7
57.9	74.1
20.2	87.8
54.4	89.5
50.3	70.2
76.6	77.4
63.3	100
82.8	63.2
	70.8
	100
	100
	82.8
