# Supplementary material for: Insulin and epidermal signals independently shape sexually dimorphic neurite branching in C. elegans
Source: EMBO Rep. 2025 Oct 31;26(23):5859–76. doi: 10.1038/s44319-025-00608-0 (PMC12678580; doi:10.1038/s44319-025-00608-0)
Supplement: Supplementary file 5 — Source data Fig. 2 [file 44319_2025_608_MOESM5_ESM.zip › Figure 2/2B/F-actin distributiion.xlsx]

## Sheet: 工作表1
L3	LifeAct intensity																L4	LifeAct intensity
Distance_(microns)	1	2	3	4	5	6	7	8	9	10	11	12	13	14	15		Distance_(microns)	1	2	3	4	5	6	7	8	9	10	11	12	13	14	15
15.0075	14.4336	0.555889	-0.824985	2.39129	0.228437	-0.769598	0.904928	-0.269057	2.6684	3.11358	-0.329208	1.19532	8.30341	0.203801	0.423414		15.0075	0.246738	0.380588	-0.0621689	0.154586	-0.351777	0.0250676	0.858356	0.219216	0.157	0.104596	0.478011	0.521645	0.333399	-1.55171	-1.33407
14.9213	9.69041	1.17981	-0.259279	2.33005	0.290084	8.13764	0.825962	0.13011	-2.08686	2.50725	-0.530853	1.19257	6.71798	0.618118	2.27446		14.9213	0.0267338	0.479085	-0.243103	-0.0376743	0.415644	0.0196141	0.901683	1.95113	0.385564	-0.132699	1.36845	0.713274	0.449945	-0.0968811	-1.01901
14.835	7.13914	0.989413	-0.44866	2.30718	0.185869	0.00541278	1.17228	-0.155642	3.10646	2.62582	-0.36043	0.71566	8.9568	-0.131812	1.35104		14.835	0.184881	0.22817	-0.00670927	-0.172396	0.291001	0.0487323	0.723958	-0.402263	0.270118	-0.125569	0.261964	0.634752	0.341884	0.105191	-0.542653
14.7487	8.20786	1.29365	-1.23337	2.4218	0.286919	9.88154	0.89608	-0.146292	5.91964	2.99034	0.188999	0.049265	8.41096	0.125577	1.47425		14.7487	0.224292	0.829551	0.430421	-0.206051	0.36276	0.0220972	0.785384	-0.329398	0.165938	0.152449	0.842992	0.281569	0.185629	-1.18795	-0.0881732
14.6625	4.15823	1.28356	-0.901665	2.24347	-0.0595838	4.75007	1.15628	0.0605548	4.81971	3.61095	-0.17345	0.769611	8.06708	0.543731	0.59338		14.6625	0.200168	0.552956	0.480091	0.305932	-0.116659	0.0646844	0.687725	0.454764	0.301245	-0.226197	0.906769	0.636068	0.439264	-0.429368	-0.708698
14.5763	5.23882	0.94112	-0.971706	1.85229	0.614358	-0.582721	1.35531	-0.0385433	1.87165	3.336	-0.551034	1.81337	9.11688	0.0205371	-1.38155		14.5763	0.240492	0.63949	0.197707	0.623084	-0.11006	0.049167	0.451777	0.416953	0.255346	-0.209371	0.578323	0.121189	0.220859	0.825884	0.0698898
14.49	6.86405	1.40713	0.668376	2.0449	0.157135	-2.59174	1.63374	0.0609512	-0.400787	2.84823	0.324636	-0.0287931	7.65083	0.369886	0.119339		14.49	0.167095	0.673752	0.0402015	0.223387	0.0750808	0.0690841	0.523135	-0.105911	0.427801	-0.140187	0.0829912	0.190736	0.222668	0.133826	0.487708
14.4038	6.14341	1.50535	0.96665	1.81701	0.368031	-4.10381	1.53428	-0.215777	0.123681	3.31709	-0.368627	0.484103	4.39237	0.669919	-0.0758152		14.4038	0.268251	0.467697	0.333191	0.184254	0.680941	0.120036	0.51535	-0.845634	0.568167	0.143917	-0.713454	-0.231289	0.640096	-0.618262	-0.191494
14.3175	4.71895	1.34484	-0.910924	1.91964	0.212137	-1.10333	1.76508	0.0644721	2.04028	2.99021	0.241421	1.19878	5.36251	-0.119821	-1.9395		14.3175	0.142897	0.286068	-0.134835	0.331625	0.632626	0.184266	0.475371	-0.65913	0.127208	0.180045	0.415678	0.00596784	1.39346	0.803327	-0.299743
14.2312	-1.06177	1.95495	-0.239239	1.49804	0.386831	-0.953359	1.88367	0.0973726	2.3189	2.62357	0.284769	0.660384	6.46471	-0.432151	0.864986		14.2312	0.300261	0.579105	0.0851644	0.136641	0.308906	0.131733	0.478475	-2.01589	-0.00788258	0.365162	0.126832	-0.285892	0.916385	0.730895	-1.18754
14.145	2.04877	1.2858	-0.312386	1.35475	0.175621	-2.2182	1.57707	-0.0339265	-1.072	2.94337	0.0324363	0.512573	4.82332	0.0186622	1.59437		14.145	0.302908	0.967041	0.15361	0.0538598	0.649192	0.0870252	0.545167	0.183987	0.411415	0.474501	0.738622	0.169355	0.34912	-0.190026	0.0434079
14.0588	2.74809	1.17026	0.632284	1.44683	0.278944	-3.3797	1.74721	0.25593	0.907713	2.62733	-0.199119	1.97839	8.35909	0.0977583	-0.757945		14.0588	0.426883	0.565711	0.379182	0.373195	-0.46982	0.122018	0.4829	0.980752	0.510258	0.313699	-0.0262505	0.06184	0.0818317	-0.599146	0.952436
13.9725	5.4295	2.29177	1.26368	1.5489	0.313606	-0.00754508	1.84267	0.201787	-7.82993	2.19521	-0.24702	2.67917	1.63649	0.406469	-1.21219		13.9725	0.24176	0.501969	0.0328429	0.635279	0.450346	0.187164	0.454076	-0.0161727	-0.160786	0.300155	-0.0331965	-0.267331	0.386676	0.885743	0.561561
13.8862	-3.98632	1.41163	-0.28397	1.56019	0.689524	-2.40754	1.93455	0.226037	7.97338	2.06434	-0.0391132	-0.497853	3.63447	-0.0345337	-1.3016		13.8862	0.204661	0.583286	0.767724	0.545109	-0.205076	0.16263	0.506479	0.435962	0.107098	0.677339	0.82892	0.0036183	0.493962	-0.604619	0.268714
13.8	4.29723	2.39912	0.93533	1.16155	0.123942	-1.47911	1.62209	0.654397	2.18502	1.85676	0.297149	-0.684169	6.28417	0.200313	-1.4594		13.8	0.455891	0.526418	0.276703	0.535094	0.123673	0.377278	0.559817	-0.254748	0.0900911	0.511167	1.3459	0.258497	0.423931	0.389989	0.996591
13.7137	6.14205	1.12984	-0.421178	1.04158	0.0420252	2.66921	1.5579	0.591884	4.2019	1.78027	0.461369	1.38894	4.93831	-0.0282548	-0.722502		13.7137	0.710235	0.499677	0.230225	0.348913	0.383433	0.282481	0.540109	-0.594248	0.226919	0.285029	0.780298	0.212023	0.482807	-1.71394	2.12023
13.6275	-3.08455	0.715068	-2.08604	0.883101	0.0440014	-1.09918	1.60323	0.713973	2.22626	1.6191	0.517246	0.893589	4.97445	0.260703	0.440078		13.6275	0.263628	0.551207	0.331027	0.653296	-0.143701	0.422467	0.58222	0.442878	0.0503989	0.0569521	0.328717	-0.356661	0.491033	-1.67332	0.184368
13.5413	2.16868	1.56106	0.58731	0.850168	0.424676	-5.98784	1.46482	0.745311	6.65435	1.65053	-0.216441	1.05841	2.14127	-0.0419898	-1.41524		13.5413	0.399441	1.05282	-0.41051	0.463155	0.244162	0.549952	0.55199	3.13864	0.0116687	0.173362	-0.346218	-0.220293	0.47949	-0.190941	0.00836125
13.455	6.73173	2.49582	-0.525838	0.816705	0.171791	-2.09021	1.10092	1.02994	4.76683	1.55506	-0.39095	1.92203	4.94871	-0.107395	-0.640782		13.455	0.303468	0.532282	-0.890331	0.250705	-0.0856945	0.253073	0.587679	0.821335	0.269094	0.262147	-0.880068	0.11353	0.534231	0.0557969	-1.92204
13.3687	6.71064	1.90401	-1.03359	0.758812	-3.49773e-05	4.74487	0.995775	1.15735	3.53802	1.66622	1.68391	0.981278	4.24919	0.790089	-1.45363		13.3687	0.266443	0.573184	-0.0939838	0.147686	0.32695	0.330575	0.558563	-1.28329	0.11166	0.290488	0.0505164	-0.267707	0.98788	0.0104028	-1.3149
13.2825	12.0228	1.56282	0.250609	0.87032	0.33148	5.02278	0.852532	0.979579	-4.00182	1.59338	0.90187	-0.134643	2.39105	0.373287	1.79898		13.2825	0.0785981	0.246303	0.0463697	0.309432	0.334149	0.334118	0.639257	-0.948327	0.181548	0.278734	-0.203148	-0.122364	0.460066	-0.310767	-0.114343
13.1962	2.69859	0.586484	0.814254	0.648011	0.483806	3.44865	0.964121	1.38201	1.45925	1.19893	0.866082	0.187446	0.644749	0.462891	0.59597		13.1962	0.220283	-0.285044	0.15756	0.0973488	-0.312737	0.38235	0.668358	-1.11871	0.38184	-0.0228524	-0.633079	0.179458	0.0338094	1.2779	1.27172
13.11	0.592591	3.17291	0.463178	0.600371	0.350927	6.12754	0.934557	1.59872	-0.079067	1.07779	0.224157	1.36504	-0.32998	0.662724	-1.14424		13.11	0.543121	-0.0933061	0.215887	0.0453789	-0.254684	0.551263	0.63689	0.538639	0.137076	-0.157938	-0.180416	0.941274	0.0145574	-1.46286	0.948201
13.0238	3.44005	0.643049	0.535168	1.00302	0.342218	3.81316	0.808657	1.6326	1.20737	0.635031	0.342737	-0.34492	1.27126	0.627319	0.73443		13.0238	0.290268	0.0195204	0.532088	0.274816	-0.195108	0.714696	0.61188	0.653888	-0.0905566	-0.0926329	0.0709034	0.946114	0.531303	1.70619	-0.334857
12.9375	3.25591	0.938073	0.488782	1.08837	0.130763	-4.60354	0.647038	2.12501	-5.34611	0.903256	1.38009	-0.0628376	1.76219	0.1169	-0.527081		12.9375	0.447707	-0.0560986	-0.122065	0.0336769	-0.184864	0.749222	0.628504	0.224697	0.0475748	0.124465	-1.24243	0.082281	0.677265	-0.322038	0.0812915
12.8512	1.28391	1.17651	1.10101	0.881563	0.389717	-4.95739	0.553303	2.31738	-0.340188	0.82348	0.00895018	0.33348	3.12934	0.562393	0.913956		12.8512	0.25824	0.508398	-0.625856	0.02981	0.170697	0.747733	0.571995	0.0408062	0.0298545	-0.0418265	-0.222994	0.440069	0.302045	-1.07684	0.178342
12.765	1.12286	1.22489	0.519086	0.699664	0.428349	3.08353	0.57509	2.13404	1.39228	1.09674	0.994522	-2.20087	4.21926	0.541987	0.150698		12.765	-0.0343587	-0.0104524	0.544533	0.160665	-0.0617905	0.898725	0.619032	0.525382	0.0694847	-0.19356	1.18136	-0.148209	-0.125848	0.0676261	-0.111167
12.6788	4.16136	1.36056	-1.71116	0.784356	0.46504	13.9507	0.601059	1.86554	3.56528	0.914776	0.937327	1.44976	0.848938	0.210603	-1.23345		12.6788	0.000745712	-0.152197	-0.116763	0.0972145	-0.0545455	1.13851	0.694063	-1.87374	0.254012	0.213071	1.45541	-0.131386	-0.131232	-0.965431	0.870846
12.5925	0.950409	0.497558	-0.0585685	0.784815	0.392183	0.333897	0.352214	1.48808	-0.851194	1.35578	1.23235	-0.497223	0.85604	-0.025159	-1.32802		12.5925	0.201454	0.513068	0.124338	0.0660188	0.293447	1.14243	0.646268	0.782409	0.431494	0.0551919	-0.354427	0.0468969	0.0395807	-0.845434	0.230342
12.5063	10.9441	0.91897	1.15655	0.948948	0.479416	-0.0961725	0.395605	1.45686	-2.11004	1.0766	-0.0625538	0.132882	0.889462	0.546217	0.508094		12.5063	0.159918	0.225939	-0.0795373	-0.409172	0.331011	1.05808	0.533704	2.88147	0.423704	-0.189055	-0.355148	-0.352854	0.136185	0.693904	2.41758
12.42	4.60123	1.23752	0.472152	0.929874	0.555824	-1.872	0.404845	1.49041	-2.46936	1.10223	-0.0206218	0.893993	-0.130431	0.88013	0.366097		12.42	-0.162603	-0.0883435	0.423279	-0.488249	0.18994	1.35622	0.493986	2.28126	0.133538	0.0500606	1.46741	-0.315544	0.339731	-1.90421	-0.167849
12.3337	3.91805	-0.664188	0.305624	0.987096	0.502623	-1.09945	0.481106	1.65753	-0.327505	1.06475	1.09696	0.544889	0.176885	0.356587	0.761763		12.3337	-0.0128635	-0.0550578	0.256738	-0.36927	0.466544	1.61012	0.49965	2.74331	-0.124601	0.0642613	1.98746	0.186507	0.592633	-0.186289	0.185169
12.2475	4.47814	0.728958	0.645137	1.01054	0.28795	-4.32005	0.223582	0.952904	0.31879	1.26762	0.891926	1.60851	2.00111	0.234498	0.644762		12.2475	0.196514	0.238333	0.324858	0.0369996	0.887494	1.81267	0.456813	1.06573	-0.0796948	0.0445414	-1.55176	0.0485885	0.645867	-0.158445	0.340857
12.1613	3.61573	0.737249	0.448447	0.762719	0.299983	-0.894748	0.312273	1.17381	-1.05665	0.97966	0.576579	0.781309	2.34164	0.285034	0.318918		12.1613	-0.174515	0.279548	0.736017	0.610856	0.447393	1.79708	0.47185	1.08692	0.819975	0.0488076	0.773713	0.466666	0.624462	-0.28576	-1.15452
12.075	6.12541	-0.278785	0.119157	0.561747	0.382949	-2.14805	0.394298	1.33288	-0.14864	1.08548	0.95639	1.78804	1.00276	0.574864	-0.759262		12.075	0.243102	0.474262	0.772486	0.528876	0.857453	2.04773	0.509624	-0.685006	0.279863	0.330465	0.78995	-0.129789	0.306826	-0.840597	-0.778167
11.9888	1.76973	-0.0380576	-0.599157	0.956161	0.463204	-1.76254	0.387632	0.976151	-0.624896	1.38747	0.615893	1.67983	1.09604	1.13586	-0.0569317		11.9888	0.181655	-0.103361	-0.191322	0.129861	0.760222	2.28662	0.495031	-1.19057	0.0713777	0.38157	-0.0778494	-0.0554022	0.0244203	-1.37007	-1.08095
11.9025	3.97109	0.658681	-0.256071	1.13684	0.56212	0.315745	0.288826	1.19813	2.11389	1.39224	1.98689	1.25163	3.11345	-0.264104	0.350322		11.9025	0.0533743	0.559847	-0.29537	-0.0928617	0.262529	2.36968	0.586995	-0.148614	0.0418646	0.193589	1.1847	0.56873	0.254669	-1.9663	0.185183
11.8162	1.67982	0.450995	1.15822	0.827576	0.486009	-6.31152	0.503638	1.45891	-5.33005	1.14464	0.827411	-0.626615	3.15444	0.20899	1.67581		11.8162	0.0311521	0.269673	-0.0147712	0.304702	0.302584	2.66399	0.626446	-1.42234	0.108277	-0.103343	1.07113	0.556983	0.0993178	-0.358378	2.45957
11.73	7.30809	-0.127499	1.33305	0.471999	0.467226	-6.90588	0.144498	1.21914	-1.46081	1.30064	0.460207	0.590179	4.91203	0.299074	0.475536		11.73	0.0373788	-0.480803	0.045017	0.750148	0.494093	2.81235	0.700306	0.710771	0.569842	-0.206149	1.50322	-0.544859	0.223616	0.763018	2.50562
11.6438	12.6484	-0.131258	0.0740406	0.626551	0.694596	-0.922851	0.395526	1.29292	-2.97495	1.34478	0.467728	0.365117	3.25492	-0.212435	2.03874		11.6438	0.299627	0.0945578	-0.326211	0.44472	0.216567	2.65475	0.809668	0.682584	0.286969	0.0647983	0.817012	-0.375457	0.333442	-0.833652	-0.0855535
11.5575	9.36245	0.0673644	-0.0232589	0.638748	0.721651	2.79726	0.537306	1.31304	1.40314	1.17075	0.449022	1.52726	0.703859	0.627362	3.57218		11.5575	0.26689	-0.0777109	0.143546	0.0689208	0.206461	2.58731	0.638854	-0.581947	0.310865	0.352423	1.40418	0.182231	0.534705	-0.457894	-1.26912
11.4712	-1.31673	0.0123016	0.725584	0.620046	0.644946	0.0930013	0.39635	1.08266	-0.622078	1.28865	1.25517	2.07265	3.18397	0.610575	2.69792		11.4712	0.25	0.22417	-0.0867876	0.312683	0.0714352	2.55106	0.618844	-0.965519	0.552898	0.130939	1.68806	0.879857	0.232962	-1.27014	1.026
11.385	2.303	-0.0561911	0.447716	0.858847	0.676093	-10.0926	0.254008	1.03848	-1.11361	1.54473	0.444359	3.88827	5.03574	-0.0485739	1.60224		11.385	0.396495	0.592034	-0.0572993	0.288742	0.501108	2.47576	0.685306	1.97035	0.394874	0.156327	2.23337	0.50689	-0.289684	-1.63391	-0.21157
11.2987	3.57423	0.0964258	-0.80731	0.766696	0.502134	-8.14196	0.198502	0.999165	0.94784	1.49692	0.935346	0.532867	1.40048	-0.0448676	2.72229		11.2987	0.187733	-0.0167823	0.100964	-0.0428034	0.568482	2.3663	0.73365	-0.942925	0.290042	0.284522	2.0239	0.374047	0.34464	-0.881526	-1.75449
11.2125	4.03177	0.711174	-0.513888	0.731872	0.454739	-1.68611	0.378157	1.10213	2.85286	1.35634	-0.197722	0.101713	3.63243	0.389987	1.85668		11.2125	0.408799	0.0205102	0.668708	-0.184998	0.154915	2.26282	0.7689	0.689054	0.513795	0.171811	1.94687	0.341201	0.348387	-0.618634	-1.62715
11.1263	-2.78255	0.321037	1.47386	0.837246	0.318206	-1.56774	0.296563	1.69143	6.11786	1.79316	0.322875	3.53626	2.73497	0.443619	0.231308		11.1263	0.686111	0.710388	0.443082	-0.254644	0.0400554	2.09716	0.649904	0.573693	0.0261305	-0.0333837	1.73542	0.0860872	0.0699876	0.0330534	-0.154059
11.04	-6.43577	-0.157161	0.480244	0.595457	0.69972	2.29212	0.289675	1.7919	4.1238	1.99031	0.173924	-0.45161	2.31457	0.312809	0.0530692		11.04	0.314653	0.0738707	0.114761	-0.36927	0.436364	2.06146	0.688284	-0.812317	0.459517	0.0204658	0.0789319	0.0920081	0.39318	-1.63569	1.01411
10.9537	1.20618	0.424386	-0.0138071	0.601715	0.608272	-1.33384	-0.00407773	2.15801	2.81144	1.61009	0.251203	1.17503	-0.113157	0.581274	0.378765		10.9537	0.418438	-0.0900918	0.349802	0.213292	0.127873	2.19533	0.657605	-0.548678	0.379729	-0.203166	1.65549	0.420333	0.534016	0.161112	0.443907
10.8675	11.5089	0.903008	0.185371	0.421001	0.940591	-4.62924	0.224706	1.76625	1.2901	1.68837	1.57899	-1.0695	-0.193104	0.24457	3.29693		10.8675	0.395694	0.109449	0.125312	0.800206	-0.524873	2.13376	0.699277	-0.762046	0.35903	-0.392638	1.9613	0.805141	0.151389	-0.251559	0.239504
10.7812	-2.39886	1.06542	0.941787	0.599187	0.975813	0.141771	0.25227	1.9935	-4.8305	1.58452	0.82593	-2.67815	1.94599	-0.311239	2.54498		10.7812	0.16538	0.519735	0.367873	0.73854	0.567513	1.95335	0.668979	0.510182	0.528723	0.239443	2.20693	0.385513	0.14523	-1.24443	0.380926
10.695	0.345727	0.967349	0.463188	0.735991	0.671459	-1.72088	0.427181	2.49165	-2.55054	1.24856	0.0279157	-0.775088	-1.02489	-0.147161	0.346637		10.695	0.395936	0.373044	0.952175	0.456328	0.409322	2.02539	0.539979	2.09133	0.470193	0.173482	2.96838	0.530386	0.420313	-2.18282	0.931886
10.6088	5.05545	1.40362	1.1345	0.625367	0.923085	-2.83865	0.295191	2.14476	4.34216	1.06942	1.43417	0.0177412	2.41575	0.476844	-0.530588		10.6088	0.159769	0.630585	0.595502	0.390309	0.289202	1.82417	0.576342	1.20938	0.266642	0.349589	0.152902	0.806081	0.625581	0.24266	0.0108316
10.5225	3.20345	-0.0286873	4.69014	0.461464	0.704914	-1.89469	0.247264	2.31206	5.17544	1.29926	0.581547	3.24075	0.683609	0.845901	0.400964		10.5225	0.0493475	0.11101	-0.437347	0.294546	0.171481	1.82112	0.527403	0.0652008	0.0865222	-0.308896	0.897749	0.249427	0.00292871	1.10554	0.577836
10.4362	-5.05318	-0.376302	5.2531	0.408485	1.23424	-3.9598	0.257903	2.59966	-4.27014	1.16037	0.401004	2.50588	3.63369	0.835785	1.2088		10.4362	0.100727	0.105997	-0.195867	0.166861	0.349792	1.822	0.463574	0.0881134	0.300531	-0.542193	1.56114	-0.464552	1.2941	-0.102648	-0.934723
10.35	-5.62114	1.1086	4.66115	0.40502	0.489997	-4.13503	0.115902	2.6313	-5.01478	0.844554	1.63167	-0.0173534	0.359394	0.0185313	1.09236		10.35	0.208799	0.658476	0.938107	0.219821	0.000692201	1.88129	0.438313	1.13243	0.418273	-0.396367	1.47941	0.496411	0.634023	-0.542931	2.25101
10.2638	-7.04877	0.570307	5.79964	0.551617	0.84923	4.42864	0.262556	2.97397	1.00974	1.21374	0.775892	-1.96721	3.14956	0.599238	3.42051		10.2638	0.279437	-0.112313	0.664163	0.099391	-0.283618	1.94392	0.43323	-1.42036	0.410949	0.13073	0.922375	-0.104085	0.649614	-1.44979	0.48855
10.1775	0.891682	1.98401	5.98311	0.276419	0.645978	-9.53206	0.304065	2.72662	3.92424	1.28065	0.0228886	-1.59359	0.413512	0.860072	-0.302506		10.1775	0.364597	0.738701	0.125907	0.0413525	-0.397462	2.27902	0.39299	2.6354	0.594514	0.0531334	1.82238	-0.185426	1.1077	-1.86339	-0.4669
10.0913	3.41232	1.73975	5.7669	0.39231	0.744648	3.59042	0.116947	2.48002	3.04527	1.19945	0.340594	0.245356	0.516544	0.353578	0.866007		10.0913	0.569202	0.368361	-0.131101	-0.0457053	-0.355699	1.91681	0.451066	0.970841	0.163083	-0.164532	1.26805	-0.261081	0.481342	-0.477785	0.804323
10.005	8.24077	1.47054	5.08721	0.263002	0.737163	-3.34433	0.0997867	2.16862	1.37366	1.22485	1.02051	1.16525	1.65035	0.153701	0.410983		10.005	0.820116	0.352578	0.0809441	0.0725482	-0.654038	1.91365	0.481844	-1.27677	0.365516	0.0214204	2.04862	0.51657	0.137434	-0.905526	0.862906
9.9187	5.11332	2.06231	5.43964	0.178381	0.454634	-4.39955	-0.0875927	2.13648	-2.04988	1.5754	1.56325	1.14982	3.34358	-0.34586	1.55986		9.9187	0.856301	0.728289	0.494863	-0.00145096	-0.543609	2.13219	0.608029	1.33794	0.35813	-0.0437955	1.04118	0.344725	0.0352307	-2.84051	1.44946
9.8325	4.36695	2.44251	4.80136	0.2102	0.343844	7.81605	-0.0415484	1.91903	1.23273	1.01009	0.307378	0.839736	3.17799	-0.151303	1.94891		9.8325	0.492412	0.534143	-0.244023	-0.058764	-0.0198431	2.01484	0.566144	1.33155	0.511002	-0.0901269	1.25245	0.293928	-0.00236881	-0.289589	0.417818
9.7463	7.95173	3.08819	4.2345	0.340976	0.891046	6.1078	0.0917358	1.90061	-3.98183	0.801931	-0.201977	0.989518	1.67327	0.213481	2.13002		9.7463	0.503076	0.100391	-0.290825	0.189351	-0.159114	2.01251	0.534832	0.386871	0.442169	-0.000149167	0.495782	0.360937	0.18929	-2.39566	0.0724687
9.66	3.16359	1.13942	3.84526	0.348718	0.499528	-6.23749	0.172284	1.63071	-2.17019	0.984307	1.54031	2.05758	0.667366	0.73746	1.34265		9.66	0.67239	0.345296	0.0156369	-0.118979	-0.123719	2.08191	0.57187	1.53023	0.617355	-0.00707053	0.478462	0.0467559	0.463124	-1.74986	0.642256
9.5737	3.78991	2.33801	3.99569	0.365335	0.541903	-10.8085	0.161384	1.02043	-1.04141	1.43867	0.376265	2.54672	1.00166	0.409782	1.67024		9.5737	0.555928	0.145653	0.351804	-0.374349	0.240517	2.12563	0.605015	2.17559	0.557491	-0.0304301	0.401245	-0.0809182	-0.214097	-0.442112	-0.617022
9.4875	-2.26718	3.30004	4.57796	0.385381	0.696625	0.124002	0.169213	0.980511	2.4978	1.20265	0.349525	2.37799	0.940627	0.560867	2.81896		9.4875	0.689001	0.762422	0.544154	-0.131312	0.0988002	2.32865	0.592899	2.04514	0.0464576	-0.337327	0.500563	0.465914	0.795447	0.350176	-0.554435
9.4012	2.5065	3.11951	3.67096	0.43866	0.636376	-3.3533	0.0310665	0.896943	-0.336665	0.756175	3.96232	1.54882	1.82589	-0.0300862	2.13925		9.4012	0.885794	0.589609	0.354347	-0.137842	-0.0945085	2.17811	0.658953	1.27396	0.23446	0.132848	0.983356	0.738931	0.730714	-0.65223	1.49297
9.315	1.28414	2.79835	3.23981	0.35282	0.291203	1.44723	0.161475	0.853339	-0.30084	1.04184	0.234582	1.21401	2.06932	0.520578	2.67441		9.315	0.807364	-0.0466769	-0.19116	-0.134214	0.160268	2.09615	0.617773	1.37309	0.819665	0.0401558	0.992918	0.643164	0.678169	-0.768816	2.51883
9.2288	-1.24695	2.94817	3.47904	0.267881	0.282896	3.40289	0.304	0.587547	1.48996	1.08976	0.0630475	1.96742	2.79446	0.0732097	3.10091		9.2288	0.409899	0.107667	0.224382	0.256821	-0.00253807	2.25485	0.673823	0.924331	0.793875	-0.246365	0.493527	0.343174	0.617527	1.13698	-0.996034
9.1425	3.867	3.31534	1.5522	0.146845	0.54596	1.81875	0.481616	0.445802	1.61572	1.01878	-0.504691	2.4034	1.12736	0.134385	1.34199		9.1425	0.255406	0.775854	-0.419329	0.294546	0.682649	2.29824	0.706591	3.49213	0.612886	0.0877701	0.0961616	0.0527237	0.684974	1.06611	-0.0756856
9.0562	6.51005	3.9897	4.61813	0.136574	0.397726	-0.891249	0.505939	0.17819	2.14638	0.94041	0.687663	2.91997	1.05205	0.489445	2.16494		9.0562	0.409415	0.232197	-0.478468	0.127685	0.176788	2.05125	0.73924	1.08832	0.282004	-0.180731	-0.257453	0.510837	1.01928	0.393586	2.27879
8.97	1.19909	3.22234	3.88494	0.271434	0.526285	-0.833896	0.562961	0.0909837	1.61887	0.946894	1.10465	1.26483	2.87719	0.361688	2.46334		8.97	0.51318	0.909561	-0.0136891	0.0689208	-0.322981	2.14323	0.675542	1.9779	0.603824	0.00578769	1.63628	0.0613231	0.274093	1.50861	0.806454
8.8837	1.74682	2.71532	3.86696	0.620912	0.282249	6.7505	0.580828	0.322547	-1.46352	0.908357	1.17943	0.167378	2.08844	0.446366	1.47556		8.8837	0.209172	0.440548	0.216266	0.234331	0.221366	1.93683	0.815509	0.499219	0.450735	0.0106505	0.105182	0.104461	0.599826	-0.638541	0.636772
8.7975	5.8655	1.86611	3.84262	0.805374	0.249056	3.19665	0.620311	-0.0521839	0.226743	1.03188	1.1512	1.09067	1.41484	0.572553	-1.44835		8.7975	0.549832	0.45783	0.0232119	0.261173	0.427919	1.98176	0.805901	0.963528	0.164914	0.227987	-0.113391	0.420803	0.880982	0.902006	0.258249
8.7113	6.64114	1.06796	3.67935	0.550062	0.613938	-4.85788	0.567562	-0.122252	-1.747	0.763157	1.20438	0.801199	1.36044	0.160067	1.41472		8.7113	0.530015	0.483901	-0.239532	0.343153	-0.0716659	1.93633	0.85172	3.23322	0.214816	0.109429	0.016057	0.594199	0.593323	-0.608743	0.409783
8.625	6.14573	0.80021	1.78441	0.476878	0.709059	-3.25034	0.544363	0.0436498	-1.43971	1.08068	1.85373	0.356376	3.21467	0.244483	-0.0435386		8.625	0.698304	0.680316	0.172601	-0.00217644	0.254868	1.67919	0.849004	1.86302	0.445769	-0.0990471	1.01114	0.296136	0.867329	-0.316379	-0.0499775
8.5387	6.10186	1.6196	3.20034	0.482712	0.485135	-5.26193	0.759738	0.1493	-2.08344	1.16701	0.716222	-0.369561	2.26259	0.250675	1.3555		8.5387	0.529306	-0.0409184	0.0193162	0.193704	-0.301108	1.7253	0.835085	1.9425	0.36384	0.107579	-0.167516	0.0626858	0.452012	-0.985663	-0.856947
8.4525	-4.00073	1.97274	1.56034	0.230652	0.405771	-8.96837	0.6324	-0.122952	5.24019	1.34657	0.835335	-0.339442	-1.30469	1.23981	1.68461		8.4525	0.587733	0.0875204	0.205174	0.626816	-0.243886	1.63749	1.03456	2.12452	0.580084	-0.0868751	0.179153	0.124996	0.586862	-0.395105	0.358312
8.3663	6.43691	1.12111	2.0703	0.48257	0.363711	-3.09124	0.85299	0.123068	8.91755	1.07699	2.41107	-0.248652	2.07307	0.711385	2.67863		8.3663	0.473117	0.482476	-0.0795914	0.594565	-0.557637	1.61432	0.94393	2.33548	0.496975	-0.0331152	0.900545	-0.426818	1.31994	0.0684012	0.877796
8.28	4.38073	0.528465	2.11825	0.586106	0.208832	-5.50239	0.93938	-0.0443959	6.62746	2.01067	2.10809	0.0396673	3.11436	0.495245	4.82956		8.28	0.379884	-0.394711	-0.141382	0.665383	-0.276281	1.77313	1.07319	1.59095	0.43708	-0.047107	-0.167787	0.110522	0.402698	1.51188	1.31098
8.1938	4.56545	0.285058	1.90317	0.302457	0.267454	3.62678	0.990469	0.203	-0.450036	2.01722	1.09605	0.408307	2.96452	0.418677	4.11715		8.1938	0.993363	0.451167	0.0199655	0.852401	0.11126	1.68768	0.950032	2.91944	0.74537	0.0223154	-1.65477	0.45271	1.11114	0.499676	0.364936
8.1075	3.6225	-0.510884	1.77748	0.252625	0.505771	1.06659	1.10526	0.132465	-3.55197	2.30201	1.33495	-0.173131	-1.1304	0.267157	2.90925		8.1075	0.509732	0.44949	-0.0254844	0.303084	0.289525	1.60156	0.820509	1.68926	0.636751	0.222617	-0.388796	0.73691	0.380603	-1.01442	0.807702
8.0212	2.94086	0.787571	4.07895	0.528107	0.607258	-1.6737	1.22843	0.0543524	-2.65983	2.21419	2.80671	-1.67845	3.24144	0.278057	3.26538		8.0212	0.471216	-0.214439	0.489776	0.257343	0.285787	1.48043	0.924468	2.67833	-0.184558	0.215517	-0.209012	0.431564	0.539917	-1.64222	1.3192
7.935	1.62541	0.920755	1.97507	0.394821	0.461473	0.298906	1.15913	-0.056311	2.34605	2.27724	1.89022	-0.636406	3.15535	0.807182	1.35306		7.935	0.840399	0.612248	0.18602	0.219175	0.222197	1.38743	0.947064	2.91319	-0.0791982	0.160474	-1.01132	0.309294	0.812631	-1.9446	1.96724
7.8488	1.69291	0.921938	0.976426	0.469012	0.258972	1.24816	0.952959	-0.00100264	0.704297	2.45285	1.33389	-0.556393	0.297237	0.39535	1.7661		7.8488	0.762323	0.619303	0.818531	-0.297451	-0.0859252	1.51632	0.904891	2.01039	0.666327	0.0862784	0.118984	0.142523	0.945802	0.126787	0.462692
7.7625	6.169	0.946523	0.585492	0.485699	0.29269	6.28483	0.826001	-0.0133608	-2.53304	2.12795	2.32867	-0.559431	2.1648	0.401672	3.2264		7.7625	1.01372	0.626524	0.26929	0.565379	-0.106414	1.34631	0.848351	1.1326	0.789096	-0.140426	-0.423255	-0.0244822	0.594873	1.06391	1.03344
7.6762	3.16505	-0.509688	1.00489	0.324978	0.252921	2.73247	0.966682	0.418101	0.847411	1.81501	1.69781	-0.126612	4.55958	-0.174064	3.66753		7.6762	1.03606	0.259735	0.285036	-0.206077	0.134056	1.21044	0.836538	0.742941	0.59439	0.457049	0.42551	-0.282885	0.753626	-0.813234	0.484735
7.59	1.81141	0.239096	0.783005	0.350097	0.233211	-2.00229	0.725103	0.00830092	-1.76662	2.1257	3.24117	2.17118	2.2658	0.489881	2.74625		7.59	0.874795	0.99832	0.760257	0.0480886	0.0255653	1.10799	0.773362	1.62643	0.867115	0.461434	0.603671	0.0698754	0.814225	0.812846	0.675022
7.5037	-0.389591	1.12677	1.52115	0.565635	0.489559	1.6889	0.832549	0.53949	1.85544	1.88931	2.17856	2.76356	0.872798	0.647986	3.46089		7.5037	0.773043	0.699344	-0.355104	0.441724	0.358976	0.926948	0.725463	2.52411	0.844026	0.0663795	0.342158	0.270479	0.47682	-0.259714	0.116718
7.4175	-3.18627	1.11286	0.888112	0.792735	0.626932	15.0289	0.778205	0.0806542	-1.18886	1.72875	1.7917	0.402038	0.364621	0.491408	3.12229		7.4175	0.536074	0.255194	-0.588143	0.244244	0.439179	0.762316	0.855911	2.59946	0.261615	-0.193649	-0.513734	-0.350693	0.622825	2.12495	1.88953
7.3313	-3.1555	1.10651	0.904863	0.720134	0.433508	-1.21246	0.702545	0.376293	-3.546	1.59781	2.01999	-0.185427	1.62824	1.24675	4.02941		7.3313	1.04502	0.629837	-0.0567582	-0.0190439	0.120212	0.724431	0.892984	0.454971	0.207647	0.166739	-0.0500654	-0.331285	0.788685	-1.05636	-0.647264
7.245	1.67518	1.4792	1.55669	0.485982	0.370024	-2.651	0.669923	0.870198	0.940497	1.26513	1.66534	0.832206	4.13057	0.0191854	5.66957		7.245	1.06961	0.741384	-0.286983	0.110781	0.0116751	0.662763	0.876772	0.443451	0.339137	0.525904	-0.358847	0.354311	1.39962	0.68716	1.01652
7.1588	-0.919364	1.84303	0.741817	0.39224	0.29659	-0.0878073	0.70793	0.44867	3.07653	1.16368	2.11993	-0.0760708	0.619881	0.426482	5.20818		7.1588	1.10058	0.326201	0.816583	-0.0200124	-0.100277	0.546732	0.944896	0.48993	0.562394	0.599504	0.0414054	0.444486	0.404421	-0.446065	1.42508
7.0725	5.94045	1.19173	1.47864	0.865635	0.171983	-8.43283	0.468376	0.655773	1.86464	1.26312	2.24	1.54578	-0.415715	0.423517	5.011		7.0725	0.982252	0.297884	-0.248946	-0.124308	0.182141	0.519161	1.16027	1.46458	0.17981	0.515164	-0.847142	0.546504	0.384867	0.575442	0.682609
6.9862	-0.364773	1.26144	-0.863127	0.707195	0.0446135	-1.91508	0.384705	0.488332	1.55412	0.957917	3.2409	0.791699	1.62864	0.735672	4.24326		6.9862	0.793643	0.738803	0.0867335	0.66905	0.33341	0.647009	1.10742	1.78628	0.465259	0.383987	0.23454	-0.0582686	0.615805	2.30336	1.80785
6.9	0.988682	1.58277	-0.0119086	1.00316	-0.0289787	-4.21573	0.268712	0.984172	3.03106	0.761838	1.57087	-0.012086	1.09984	0.529691	5.55967		6.9	0.48818	0.840908	0.68889	0.494506	0.028288	0.646192	0.958177	0.201577	0.937841	0.381719	0.314014	0.151968	0.815431	1.738	0.806128
6.8137	0.850136	1.31504	0.0193299	0.632402	-0.00113676	-3.40726	0.353703	0.559519	-0.931373	0.923638	1.81563	-0.489726	-0.681663	0.598235	3.2548		6.8137	0.516443	1.07592	0.530357	0.380747	0.649931	0.543886	1.13879	4.00405	0.332186	0.159878	-0.244102	0.0827039	0.750525	0.494343	1.86893
6.7275	1.8245	1.25682	0.659411	0.280661	0.290329	1.20065	0.301503	0.900184	2.28052	1.09711	1.86703	0.387463	2.67338	0.768942	4.21132		6.7275	0.710086	1.31951	2.02782	0.298626	-0.379742	0.590636	1.26723	2.95437	0.516837	0.536823	0.0405033	0.408867	0.529709	0.763375	1.57031
6.6413	-4.74714	2.07515	0.173685	0.506753	0.140993	2.92777	0.139793	0.644534	-2.85097	1.2459	1.52764	0.555213	4.35377	1.56618	3.18755		6.6413	0.728374	0.955	1.05958	0.276837	0.37988	0.625682	1.42132	2.43708	0.656644	0.298424	-0.0527716	0.531326	0.643541	0.438469	3.14348
6.555	-4.0185	2.30542	0.547807	0.729397	0.109741	-0.993053	0.249068	0.389187	-0.652599	0.736961	0.811518	1.64043	4.44443	1.05184	2.80491		6.555	0.474459	0.907605	1.44568	0.455573	-0.0736041	0.488607	1.4476	1.19743	0.673123	0.185594	0.789228	0.474467	0.84011	-0.100261	-0.84712
6.4688	-2.46991	2.17485	0.740102	0.573926	0.0229276	-8.24213	0.233424	0.81384	-0.0189879	0.960511	1.79543	-0.845455	4.06701	0.711996	4.02259		6.4688	0.578747	1.41478	1.20177	0.433192	0.06982	0.536016	1.72325	1.06259	0.226888	0.327243	0.0897568	0.0181385	0.558566	-0.180398	0.200752
6.3825	0.342182	1.88569	0.190924	0.785522	0.0901539	-5.02103	0.108883	1.37166	0.658718	0.619469	2.53914	-0.00135725	0.8105	0.680907	1.10102		6.3825	0.405257	1.24275	1.4275	-0.256113	0.0840332	0.44494	1.68372	2.6403	0.609317	0.753444	0.90713	0.0289464	0.498441	0.743484	1.89472
6.2962	-5.49382	1.33874	0.992995	0.407849	0.0786464	-2.17637	0.3043	0.775786	1.41308	0.65217	2.60839	-0.0727423	1.39419	1.11166	2.88083		6.2962	0.414579	1.35609	1.81091	0.0623624	0.307937	0.406851	1.64437	1.76227	1.01387	0.581544	0.520319	0.277716	0.365831	0.428345	0.374492
6.21	-2.05659	1.48394	1.53818	0.576366	-0.00949633	1.54286	0.106034	0.449136	0.335738	0.501394	2.94718	1.28202	2.27002	1.08406	4.74029		6.21	0.280593	1.23023	2.27996	0.218225	-0.0729119	0.475316	1.82921	1.22126	0.325234	0.591001	1.10784	-0.563373	0.957473	-0.0733003	0.994799
6.1238	-0.1195	1.19834	0.548152	0.515715	-0.0174012	3.67374	0.097591	0.59207	5.78172	0.671774	2.16556	1.08992	2.2027	1.33792	2.42151		6.1238	-0.0229493	0.942296	1.30089	-0.264304	0.208722	0.411435	1.6565	2.31799	0.487479	0.422651	-0.121781	-0.315497	0.953856	0.120617	-1.20682
6.0375	4.04227	1.70104	0.930487	0.527753	0.390626	4.97932	0.317187	0.796166	0.342599	1.47135	1.437	-0.747911	-1.56243	1.25638	0.738514		6.0375	0.264821	1.01333	1.33417	-0.314329	0.0888325	0.379729	1.61229	0.331533	0.276573	0.403945	2.15813	-0.108972	0.329049	-1.62889	1.38843
5.9513	4.69432	2.17051	1.09013	0.63364	0.159794	0.160032	0.338726	0.516686	3.56662	0.959603	0.665613	-0.994527	3.64178	1.33853	1.87894		5.9513	0.378262	0.943259	1.91593	0.331077	0.476927	0.409604	1.64141	0.944455	-0.059709	0.43181	-0.123675	0.303138	0.834511	-0.323356	0.10438
5.865	3.08864	2.03565	-0.769919	0.641117	0.0163344	-5.23815	0.247277	0.851567	4.17542	0.868199	0.525476	1.01098	4.57643	1.25573	2.15897		5.865	0.238236	0.598051	1.71427	0.377755	0.499585	0.393138	1.5921	-1.14415	0.237626	0.711767	-0.828108	0.220387	0.870344	0.321883	-0.328614
5.7787	-1.65255	1.67925	-0.294538	0.58957	0.187093	-2.32935	0.201364	0.771123	-0.524505	0.953184	-0.167949	-0.205559	3.36076	1.10804	0.889242		5.7787	0.264784	0.971986	1.72082	0.458726	0.0879557	0.435344	1.45396	0.423646	0.241753	0.508362	0.0308511	0.416809	1.20878	-2.31822	0.362276
5.6925	0.668136	2.29762	-0.170183	0.746933	0.173837	-10.8796	0.401342	0.716118	-1.75223	1.41139	0.366561	0.434208	3.84948	0.998861	2.96652		5.6925	0.278803	1.71326	2.73105	0.264405	0.188556	0.413385	1.40977	1.23061	0.285728	0.3512	1.32858	0.421508	1.64822	-1.85834	1.2622
5.6062	-0.283818	2.22736	1.73466	0.649213	0.210773	-7.60287	0.230679	0.963956	1.75828	1.35602	0.626253	2.29242	4.08058	1.30626	3.59259		5.6062	0.533949	1.09921	2.30728	0.0347542	0.413106	0.482548	1.42342	2.24202	0.623562	0.0560869	1.9033	-0.165643	0.983875	-0.102602	2.83129
5.52	-8.69	2.40609	0.725239	0.5933	0.317454	0.0146528	0.304	1.21655	2.31909	1.79914	1.20042	-0.975138	3.88223	1.54817	2.70193		5.52	0.576808	1.28363	3.4714	0.268221	0.778542	0.510243	1.52458	2.67613	0.105049	0.849299	0.932298	0.0115597	1.90125	0.575023	2.32636
5.4338	-4.60577	2.08945	1.49989	0.297154	0.319955	5.47237	0.435101	1.57897	4.79449	2.2491	1.10596	-0.0159962	4.90001	1.24086	0.578063		5.4338	0.301846	1.25375	2.88298	0.428839	0.440471	0.454437	1.46239	1.74845	0.154734	1.13686	0.809615	-0.0222737	1.27119	0.181406	0.833275
5.3475	3.15741	1.49365	0.614152	0.826746	0.311577	4.12585	0.280514	1.66867	-2.20041	2.47664	1.23354	0.547668	0.70046	1.34952	-0.381784		5.3475	0.777815	1.32611	2.58431	0.491565	-0.10946	0.428494	1.39481	-0.594455	0.0491265	1.0132	1.21339	0.0866981	1.40014	-0.560233	-0.281106
5.2613	-1.56273	2.44712	0.197939	0.846385	0.229608	6.89347	0.29093	1.80806	0.591037	3.25681	2.36911	0.32112	3.71842	1.54059	1.65749		5.2613	0.675373	0.381034	3.22683	0.452185	1.26493	0.476304	1.50413	0.474124	0.0149273	1.61501	1.37044	0.0635786	1.53559	-0.035906	2.05489
5.175	3.31027	2.09635	0.547919	0.770691	0.23524	-4.20912	0.524301	1.78528	-1.70094	3.52558	0.82582	0.727908	4.2375	1.72211	3.09885		5.175	0.537136	0.986146	2.54519	0.620105	1.24195	0.557316	1.625	1.35347	-0.0235857	1.86062	1.28384	-0.0541335	1.29651	0.857977	0.757263
5.0887	1.06591	2.36401	0.266437	0.640145	0.416999	-0.0144341	0.940543	2.04655	-5.34499	3.49445	0.793007	1.14572	4.65511	0.816425	2.05888		5.0887	0.72198	0.91733	1.98481	0.310365	0.90263	0.53618	1.60061	1.53099	0.049561	2.09986	0.719859	-0.112825	1.37094	-1.21814	1.77799
5.0025	-1.0325	2.34508	0.0292183	1.00129	0.226548	3.32169	0.578096	2.47097	1.70517	3.44159	1.24874	3.11347	4.27157	1.9628	2.5311		5.0025	0.870116	0.598289	2.8266	0.153008	1.53521	0.587027	1.49945	2.27551	-0.0184961	1.99428	0.548825	0.576672	1.40376	-0.301527	5.56091
4.9163	1.66709	1.40201	0.694934	1.0335	0.502169	-4.86893	0.43399	1.83616	1.2907	3.53651	3.07605	1.97036	0.637882	1.66141	2.9183		4.9163	1.00485	0.188378	2.97361	0.703278	1.9371	0.489766	1.58075	-0.833317	-0.193713	2.45998	-0.753145	-0.544671	1.98941	0.870782	2.55982
4.83	6.79841	2.90856	2.69938	0.554057	0.325743	0.504482	0.599386	1.45658	5.95064	3.60533	0.856353	1.16005	-1.39935	1.09828	1.6188		4.83	1.34625	0.706184	2.51235	0.540865	2.0132	0.46653	1.41926	1.62347	-0.106539	2.25198	-0.25159	0.0698284	1.59968	-0.583379	2.25034
4.7438	-0.493682	2.02062	1.85929	0.827258	0.444579	-5.93929	0.869627	1.53861	6.31316	3.52441	2.11113	1.36764	1.13026	2.29946	-0.5198		4.7438	1.02645	0.904303	3.14941	0.417809	2.43793	0.419253	1.41032	1.28977	0.177327	2.85497	1.25154	0.00286644	2.3751	-1.01228	2.70913
4.6575	-0.983682	2.49466	3.6503	0.673643	0.405579	-2.78599	0.552114	1.394	0.881085	3.39998	1.70626	0.152723	4.86307	2.338	1.781		4.6575	0.923098	1.51032	2.62689	0.432576	2.57933	0.343418	1.47715	0.475303	-0.0136549	3.2372	-0.133508	0.250696	2.95098	-1.29302	1.07895
4.5712	-2.43891	2.61487	1.41383	0.702139	0.215285	-2.50376	0.946542	1.44042	-0.0528102	3.02876	1.85426	0.518018	3.58602	1.38675	1.74603		4.5712	1.03223	0.277854	2.92124	0.369774	2.13849	0.579439	1.46084	0.431198	0.267853	3.51799	0.244012	0.0880139	3.08053	1.26643	1.02738
4.485	-3.47527	2.32009	1.92794	1.08561	0.241151	-1.26954	0.88305	1.20809	4.72269	2.62171	1.75461	1.4854	0.381238	2.10708	-1.08762		4.485	1.23003	1.15646	3.21617	0.218972	2.2269	0.591888	1.58601	1.17843	-0.00114825	3.34887	1.63015	-0.077253	3.39291	0.482685	3.1014
4.3987	2.76877	2.98359	3.0704	0.923599	0.205544	1.41077	1.00505	0.868682	4.1278	2.341	1.5555	3.46033	3.65746	1.59636	1.04007		4.3987	1.69403	0.408163	3.06841	0.82241	1.88754	0.462189	1.50926	0.429366	0.346275	3.0326	1.67029	0.314839	3.57643	0.511893	3.88187
4.3125	-3.007	3.22069	2.68635	0.950504	0.267331	3.60584	0.807403	0.710195	-4.41162	2.24073	1.50387	3.64542	1.11653	1.93554	2.26658		4.3125	1.9602	1.2585	3.20936	1.04091	1.95551	0.465858	1.6452	-0.842208	0.582566	3.01431	0.620359	-0.10916	2.96627	-0.033875	1.80649
4.2263	-3.61509	2.30547	2.59075	0.738147	0.404057	5.83705	0.908653	0.831678	1.32626	2.02643	2.61506	2.71772	-0.400012	1.82043	5.0017		4.2263	1.86368	1.66667	2.62911	1.42028	2.30974	0.477068	1.70241	-0.465392	0.288676	3.49398	1.49556	-0.141818	2.48661	0.411307	1.95746
4.14	-0.287682	1.41245	2.03695	0.864098	0.393774	-2.96177	1.03302	1.02122	5.50335	1.7182	1.22247	2.68587	1.77984	1.44278	3.51498		4.14	1.93501	1.32653	2.35787	1.47244	2.81657	0.514577	1.65645	0.52492	0.142942	3.12359	1.83925	-0.154365	3.56416	1.83854	1.04319
4.0538	-0.102545	0.886873	2.63116	0.816917	0.126618	-6.44634	1.01369	0.778072	3.41305	1.44714	1.63249	3.3491	-1.0795	2.61288	0.573801		4.0538	1.98745	2.55102	2.69783	1.99238	2.15298	0.555551	1.8104	2.15292	-0.00260684	2.8403	-0.202697	-0.22753	2.68348	1.84147	0.601413
3.9675	-0.922545	2.35042	2.36858	1.42158	0.146275	-13.4331	1.32517	1.12988	-3.55215	1.30363	1.79484	2.3412	0.132189	2.08022	-0.295181		3.9675	1.96477	3.97959	3.41848	1.85501	3.39649	0.686685	2.05418	-1.97213	0.0928221	3.729	0.140003	0.231806	3.063	1.14397	0.967652
3.8812	2.10686	1.82858	0.350051	1.18105	0.31992	-3.16828	1.25926	1.17239	1.23807	1.209	2.20437	1.80566	-1.79824	1.79488	-0.360977		3.8812	2.21376	3.67347	3.08475	1.17863	3.80863	0.609644	1.84859	0.569997	-0.43618	4.19987	1.31027	0.377759	3.24234	0.166461	3.13257
3.795	1.01773	2.15735	2.47948	0.785346	0.428279	4.11573	1.09676	0.734772	4.81444	0.924459	0.2773	2.00381	1.18358	2.00339	0.135514		3.795	2.3415	3.84354	2.76254	0.969392	3.47185	0.618325	1.84575	1.02255	0.334141	4.11788	2.27098	0.277857	2.8241	1.92568	1.92905
3.7088	-0.272636	3.13885	2.47278	0.876878	0.458045	-1.10683	0.999722	1.14294	2.49076	0.384075	3.10924	-0.421976	3.19302	2.00993	1.27162		3.7088	2.71432	4.28571	2.83521	1.38124	4.40175	0.585268	1.98898	-0.533572	-0.107936	4.20789	1.90708	0.384996	2.24201	1.49726	1.95383
3.6225	1.42164	0.69228	1.38753	0.857345	0.216264	0.143849	1.11663	1.54507	4.66566	0.251107	0.57702	0.661499	0.804829	2.05223	1.52262		3.6225	2.6607	3.84354	2.70984	1.92557	4.36198	0.5876	1.8682	-1.83321	0.145952	4.45384	1.46516	0.761816	2.93186	0.133934	3.01153
3.5363	0.0426364	2.13054	-0.124934	0.81492	0.277037	-3.96035	1.01606	0.300419	2.61692	0.615146	1.22282	2.59413	0.588358	2.31459	0.255786		3.5363	2.76016	2.34694	3.41107	1.85358	3.33355	0.627968	1.93238	-0.0939771	-0.037644	4.32639	0.835054	0.306897	3.27029	-0.796784	3.06808
3.45	3.60968	3.13824	0.470406	0.623475	0.427055	-0.0633678	1.10348	0.856907	2.87716	0.889985	1.61887	1.15426	-2.42311	2.75685	1.0749		3.45	2.38052	3.12925	3.61283	1.46125	3.56936	0.560794	1.87704	1.23043	0.498992	3.92182	1.03829	0.295056	3.07282	-0.610945	1.53523
3.3637	5.6215	2.29404	0.582355	1.11349	0.643669	-10.3292	1.26809	1.05142	-1.90454	0.920223	1.97488	1.72987	1.64003	1.94222	0.960543		3.3637	2.88691	4.4898	3.94462	2.0941	4.08694	0.539526	1.99492	4.16549	0.186172	4.07474	2.31284	0.713744	2.56318	-0.224893	1.14764
3.2775	1.86932	1.89622	0.0548223	1.01225	0.35014	-7.05957	1.4311	1.13301	1.15737	0.713683	2.04432	0.901507	3.61349	1.84646	0.776326		3.2775	1.91956	4.45578	3.98368	1.99638	3.91218	0.612602	1.90027	1.65067	0.121652	3.98289	1.45821	0.570939	3.1323	0.469165	2.13321
3.1913	2.39591	2.70927	3.8042	0.891992	0.451924	-7.44732	1.4386	0.683031	1.55849	0.663388	1.86585	4.08393	3.29038	2.5013	2.35504		3.1913	2.18783	3.94558	4.71196	2.3282	3.61758	0.572412	1.82034	2.42984	-0.102753	4.31872	1.61896	0.20535	3.37874	2.61756	2.17026
3.105	4.44936	2.28318	1.40799	0.820117	0.840486	-6.91217	1.34017	1.0382	9.3859	0.951671	2.00746	4.87003	2.3062	2.12138	0.602363		3.105	2.36605	4.89796	4.93093	1.36311	3.81712	0.487152	1.76508	1.81968	0.253887	4.4152	1.73398	-0.10385	3.32637	2.65059	1.76208
3.0187	-1.95232	2.44438	1.48395	0.644122	0.745943	-1.68425	1.34246	0.830372	1.04141	0.568331	2.83371	1.47252	1.0341	2.40916	-2.15873		3.0187	2.11447	4.04762	4.42768	1.2629	3.83572	0.518799	1.6453	1.14938	0.50464	3.63998	2.11402	-0.0655052	3.02855	0.455584	1.49589
2.9325	0.461	3.0694	0.618437	0.596323	0.942235	-0.982938	1.38422	1.02358	4.2675	0.546674	0.899337	1.36504	-1.77862	2.1516	0.836824		2.9325	2.02603	3.70748	4.23138	1.76417	3.06198	0.587106	1.53054	-0.119423	0.374826	3.28911	1.43115	0.549041	2.66676	-0.161592	-2.28414
2.8463	-1.6265	2.02478	1.99975	0.788598	0.900245	0.825585	1.32755	1.14238	2.33374	0.775303	2.77719	1.17244	0.63985	2.68425	0.35815		2.8463	2.26227	3.77551	4.07366	1.15019	2.32976	0.716527	1.69384	2.87924	0.474196	3.51474	2.47052	0.796119	2.41123	1.01896	1.46018
2.76	-0.303227	2.14178	1.81654	0.61621	0.874886	-5.52054	1.45951	1.32775	1.15919	0.668748	3.32934	3.62367	2.24681	3.43288	0.26727		2.76	2.19586	3.02721	4.14947	0.999986	1.79737	0.657185	1.68073	1.38139	0.0798499	2.85133	2.61314	1.29615	2.96067	1.43608	-1.01236
2.6737	-2.66395	2.39611	0.573624	0.702263	1.15838	-4.49025	1.37436	1.02134	0.418847	0.629692	4.33212	3.46036	2.03456	3.55204	3.05318		2.6737	1.45591	2.31293	3.69643	1.27753	1.02949	0.750658	1.4787	0.0103728	1.16827	2.93302	2.73213	1.02933	2.58924	3.08455	1.55173
2.5875	-1.57864	2.02566	0.145472	0.909033	1.49332	-0.672934	1.5481	1.13818	-2.43847	0.573821	3.70004	2.45695	3.11638	4.03517	0.627803		2.5875	1.42532	2.2449	3.7613	1.00084	1.05141	0.689714	1.60046	1.20354	1.1921	3.57709	3.48644	1.61649	3.25552	3.69553	0.89255
2.5013	2.69227	2.75204	0.629421	0.520453	1.35261	-2.21273	1.63666	1.14222	-2.78184	0.310372	2.37075	2.4389	0.550037	4.0169	-0.314419		2.5013	1.17347	1.73469	3.30507	1.19001	1.13641	0.658219	1.49931	1.43082	0.792572	4.02081	3.52325	1.98306	2.84193	3.7417	1.50581
2.415	-4.37327	2.06841	0.988274	0.789341	1.0471	-1.54013	1.52759	0.999072	-1.45147	0.497287	2.61165	2.62598	1.48323	4.61936	0.511216		2.415	1.22729	2.95918	2.42297	1.09137	1.27199	0.781673	1.51726	0.966045	0.713901	3.54332	3.44865	1.96544	1.66807	2.14723	2.57994
2.3287	4.80259	1.9456	0.639168	0.587096	1.46588	-1.95855	1.32061	0.933761	-4.14586	0.304104	4.12962	1.42951	-0.977565	3.75144	2.5557		2.3287	1.58499	0.986395	1.77601	0.599313	1.81357	0.787133	1.42795	0.203856	0.823078	4.28292	2.59248	2.11868	2.4885	4.18361	3.04346
2.2425	3.06445	1.3562	2.25662	0.556868	1.5347	-1.5609	1.77563	1.34419	-0.209609	0.323881	3.14993	3.27749	0.587444	3.76701	2.00739		2.2425	1.41747	1.39456	1.70226	1.06866	2.57905	0.942689	1.52596	0.569806	0.720853	4.27505	2.982	1.8536	2.83637	4.26751	1.96189
2.1562	-3.2205	0.999722	2.52736	0.558547	1.60626	0.660632	1.64987	1.15474	3.38913	0.37865	1.37565	6.54062	1.84511	4.38534	0.00492806		2.1562	1.63179	1.2585	2.55407	0.987653	2.28999	1.02498	1.60523	1.67506	0.940355	4.25858	3.06968	1.93898	2.14731	2.54226	2.11432
2.07	1.32823	1.43477	0.555878	0.548542	1.74963	0.266538	1.54218	1.30362	1.85674	0.445565	2.64969	6.25685	-1.65848	4.73469	-0.153436		2.07	2.01238	1.42857	2.60612	0.814139	2.31726	0.903889	1.36894	1.94163	0.878629	4.20643	3.33814	2.06045	1.55639	1.84814	2.08273
1.9837	2.19905	0.743191	0.809645	0.86454	1.89556	1.66014	1.48319	1.36877	6.15358	0.603259	3.12791	5.23386	-0.431793	4.90801	-0.999687		1.9837	2.09814	1.76871	2.05747	1.10956	3.2683	0.969028	1.3127	1.96401	1.09518	3.06948	4.32799	2.0222	2.51128	-0.27131	3.36399
1.8975	2.8565	0.834018	1.60872	0.759413	2.39372	4.43607	1.64907	1.56321	4.71695	0.651825	3.66639	1.95267	0.400246	5.27332	1.33995		1.8975	2.30511	2.2449	2.71698	0.699274	4.72372	1.07617	1.46002	-0.190822	1.04692	4.07471	5.05047	2.75808	2.10178	0.302007	4.89452
1.8112	-1.50877	0.841383	2.96454	0.789588	2.18125	3.47987	1.27395	1.84052	5.96733	0.563101	2.73566	1.82253	0.320535	3.89346	2.20555		1.8112	2.97739	2.04082	2.12078	0.496781	6.79949	1.23623	1.50232	0.811026	1.71545	3.66089	5.98141	3.57271	2.21346	1.0742	1.76121
1.725	-2.01027	1.73157	1.66286	0.509546	2.60175	-6.11917	1.77152	1.68938	4.46499	0.698618	3.27063	6.76645	3.19206	4.09748	0.725802		1.725	3.29004	1.39456	2.05991	1.22704	7.39562	1.22541	1.42396	2.16651	1.5822	3.91173	3.59235	4.9291	1.7282	3.24745	2.94855
1.6387	-4.49795	1.79401	2.20599	0.497278	2.2649	-8.1985	1.91015	2.02078	2.18013	0.60676	3.76288	5.32788	1.16326	3.7364	1.96096		1.6387	3.79651	2.68707	3.07501	1.03332	8.00074	1.11462	1.49433	1.53456	1.79797	4.09512	3.85611	3.44006	1.35892	1.63498	1.92272
1.5525	-1.47982	1.1192	1.8492	0.358741	2.1269	-3.43405	2.06053	1.91828	6.17787	0.42125	3.71034	6.01182	1.56063	3.42158	2.54421		1.5525	4.21402	1.02041	2.0532	1.09883	7.66161	1.23768	1.31218	3.27707	1.20982	4.41356	3.76753	3.90536	1.60476	3.50659	4.03524
1.4662	4.03205	0.71811	1.86449	0.562577	2.43673	-1.82536	2.06945	1.72552	5.30097	0.789266	2.66443	5.86193	2.87567	4.71952	0.494908		1.4662	4.29767	0.748299	2.22818	0.912616	8.72935	1.33846	1.21539	1.26585	1.60358	4.52962	3.27238	4.62963	1.65365	2.76383	3.97434
1.38	4.30109	0.699277	1.13291	0.654517	2.50425	2.98304	2.42775	1.93659	2.34824	0.845785	1.68379	3.24193	5.87418	4.42533	-0.442046		1.38	4.33852	0.816327	1.86242	1.28793	8.49479	1.30211	1.19106	3.93982	1.92307	4.4513	6.16065	3.62934	1.30689	3.73171	3.75314
1.2938	-0.276318	0.545115	1.50673	0.91073	2.54119	3.87752	2.82695	2.14901	3.96744	0.270862	2.58954	5.83192	-0.31812	3.71547	1.39742		1.2938	4.20507	1.22449	1.73229	0.111118	8.60886	1.36962	1.16724	1.40511	2.11443	4.9795	5.38793	3.45214	1.09211	6.62365	4.50643
1.2075	-5.53855	0.640486	1.5464	0.972848	2.50841	7.1079	2.69745	2.80056	-0.611174	0.457626	2.25114	5.75071	4.46076	3.93427	0.403835		1.2075	5.24055	0.408163	1.95673	1.84765	9.79534	1.22389	1.12735	1.85714	2.35339	5.76615	4.73727	4.31672	1.02358	3.69596	6.69812
1.1213	-6.91164	0.833601	1.02087	0.924766	3.51364	-0.160852	3.15781	2.76498	-3.16049	0.418678	2.09572	5.17328	2.98552	3.79282	0.374089		1.1213	5.49732	1.59864	0.623583	0.556187	11.1231	1.42303	1.35428	2.88899	2.46976	5.40409	6.31166	4.36846	1.29789	3.17711	6.39672
1.035	2.123	1.12588	-0.493838	1.22218	3.32947	-0.099945	3.4761	3.00512	0.476293	0.123479	2.96545	5.07724	2.87358	4.28889	2.47929		1.035	5.98324	0.748299	0.810847	1.5511	11.2506	1.38261	1.31572	1.66134	3.04733	5.27927	6.74809	5.09907	1.93967	2.94673	5.31876
0.9488	3.53718	1.3721	0.691269	1.18932	3.39028	-7.34071	3.6329	2.90276	2.7396	0.324334	1.91597	6.94493	1.08374	4.13567	0.438509		0.9488	6.52101	0.782313	1.73316	1.77168	9.80752	1.27882	1.249	2.4189	2.9146	5.85216	7.33453	4.84748	1.70429	3.2981	3.43455
0.8625	3.22995	1.38671	1.1513	1.26019	3.55339	-2.33613	3.46439	2.73285	1.81409	0.457496	2.62253	7.30753	-0.339753	3.24063	0.352808		0.8625	6.49868	1.05442	1.33893	1.1292	10.696	1.22753	1.16507	3.42046	3.01028	5.48584	8.59347	4.21827	1.37843	2.3891	3.18804
0.7763	1.08664	1.50388	2.04221	1.83488	4.03087	2.47424	3.61374	2.79289	3.33843	0.471588	2.28537	6.98704	-0.273706	3.16132	2.68538		0.7763	6.00048	0.952381	1.01743	1.80254	10.1894	1.10346	1.17768	4.04275	3.64914	5.25842	8.69117	4.28632	0.796868	4.03927	4.82716
0.69	-8.02318	1.95591	4.00773	1.96947	4.1727	-2.35691	3.66193	3.13651	6.25582	0.998075	1.49715	5.38587	-1.6997	4.3754	0.104303		0.69	5.44897	0.510204	2.07365	1.69365	9.61731	1.02465	1.21021	3.38641	4.60113	5.63253	10.5028	5.08511	0.810133	3.67153	3.81061
0.6037	0.165091	0.752727	2.114	2.49376	3.9791	2.07047	3.19847	3.5299	3.5154	0.533641	1.20762	4.66464	1.60202	3.33669	-3.05061		0.6037	5.12315	0.272109	2.19485	1.12234	8.13669	1.1765	1.19611	4.50379	4.14338	5.28631	7.90591	5.9989	0.9194	3.30149	4.04113
0.5175	-0.316	1.80144	2.24792	2.30046	4.5592	-8.9687	3.59176	3.88161	0.510078	0.531588	1.92028	4.3646	1.6236	4.05509	-0.361806		0.5175	5.26752	0.442177	1.06428	1.69287	8.56207	1.12296	1.03013	3.39273	4.5799	5.0492	6.65959	6.34969	0.623859	2.89329	4.83958
0.4313	-1.04268	2.62501	2.19321	2.38731	5.49792	2.34401	3.45688	4.29664	-3.16876	0.382108	2.02141	3.20064	0.557678	3.09264	-0.116379		0.4313	4.24707	0.782313	0.925771	1.04774	7.94273	0.957996	1.11048	2.57516	5.38793	4.53621	5.70312	5.40207	0.460497	2.06349	4.84653
0.345	1.52473	1.30573	1.29959	2.69378	5.55797	-5.96854	3.09221	4.03145	2.00746	0.676378	1.14416	3.07429	4.36786	3.28968	1.07484		0.345	4.58822	1.42857	1.18462	1.01282	5.40069	1.0242	1.15979	4.53797	4.75376	4.81593	6.34062	5.5272	1.19397	3.13373	2.79782
0.2587	5.63127	1.56992	2.59452	2.47545	6.56476	-3.84526	3.00761	4.47128	4.60257	0.659476	1.00023	5.80232	4.41244	2.79749	0.834648		0.2587	4.65531	0.102041	0.103453	1.1666	4.9353	1.08807	1.12769	5.52253	5.27078	5.20239	5.19354	5.72489	1.50342	3.17742	1.67187
0.1725	2.34914	1.90233	1.46923	2.53587	6.97849	-8.87515	2.73201	4.16403	-2.09613	0.217758	1.22464	6.63574	-0.0489614	3.06853	-0.302181		0.1725	4.49107	1.93878	0.405045	0.903112	4.29059	0.93663	1.18364	3.31501	4.94834	5.50246	3.40165	6.18592	1.48516	1.59309	2.86373
0.0862	-2.79295	1.51078	2.17954	2.68817	6.7801	-4.56587	2.73043	5.24814	2.54579	0.185532	2.40684	0.651465	0.0125626	2.39573	1.68889		0.0862	4.3384	0.204082	1.9327	2.05258	4.05593	0.811417	1.15142	3.96507	4.78225	5.68584	3.25939	5.02431	1.80284	3.02466	3.18
0	-5.21364	1.80525	0.782335	2.33339	3.35254	-7.32857	0.879364	4.03495	3.32141	1.76456	0.567018	3.48959	0.849149	-0.019883	2.06994		0	4.56749	1.15646	2.81356	0.70807	4.17084	0.907933	1.478	2.87747	7.16694	2.68322	2.6273	7.59964	1.39962	5.39443	2.86794
0.0862	0.973773	1.19268	0.785543	2.69721	3.61473	-0.982337	0.784858	4.48082	3.70024	1.35822	1.09223	-2.65036	3.391	0.848421	1.31915		0.0862	4.71326	0.680272	2.69915	1.02561	4.26751	1.02274	1.53646	2.40701	7.02645	2.24169	2.68734	7.09007	1.40474	3.23583	5.14365
0.1725	6.63573	1.89289	1.19886	2.79309	4.22506	-8.22343	0.897466	3.90719	5.73295	0.964509	1.28221	3.65117	-0.307433	1.35709	4.05072		0.1725	4.74476	0.952381	3.36777	0.787655	1.9197	0.989333	1.32232	2.86297	7.33093	2.72988	2.78933	6.96071	1.86155	3.74478	4.38169
0.2587	1.71359	1.65254	0.971695	2.7991	3.7953	-6.39615	0.826746	3.57907	3.4581	0.915814	0.564316	-0.388271	-0.0909384	1.00841	0.0647456		0.2587	4.86823	1.76871	2.16314	1.648	2.25053	0.939738	1.54677	3.01802	6.77902	2.48519	3.5253	7.76519	1.7308	3.538	4.17263
0.345	-3.40432	0.704379	1.9041	2.67539	3.72298	-2.65729	0.979491	3.03627	1.89798	1.21456	0.880956	1.06593	-1.27836	1.25629	2.82853		0.345	5.07845	0.612245	2.41881	0.871848	1.64089	1.00444	1.71741	1.15504	6.6187	2.66768	2.22849	5.25217	2.24627	2.96642	3.74106
0.4313	-5.21682	1.23622	0.471858	2.52003	3.88757	-1.32454	0.780231	2.85969	4.24024	1.03147	2.24159	2.84328	-2.112	1.07699	1.35295		0.4313	5.38479	2.38095	1.78216	0.834667	1.57125	1.03856	1.60186	1.60884	7.29328	2.6891	1.6726	6.98589	2.30616	3.27732	3.55072
0.5175	-5.15323	0.440582	1.39682	3.01633	4.46322	-1.9392	0.885455	2.89665	-0.717054	0.692069	2.28928	-1.19616	4.42701	1.0092	0.809579		0.5175	4.50391	1.53061	2.79296	1.25657	0.635395	1.03872	1.64009	2.82596	7.60527	2.54584	2.33047	5.83791	2.3278	5.81215	1.46346
0.6037	-3.50805	0.27965	1.33036	3.10834	4.09217	1.94067	0.913868	2.76304	1.95034	0.530118	1.99264	1.87382	2.32179	0.724772	-0.370611		0.6037	4.44648	3.23129	1.05117	1.33648	0.861191	1.16202	1.69759	3.76686	7.7352	2.91172	3.1818	6.1699	2.10193	8.49661	4.13623
0.69	0.0500909	1.29501	0.947807	3.01736	3.67587	-3.68752	0.777839	2.77057	4.04777	0.795685	1.66002	-1.84247	1.88325	1.22116	0.65675		0.69	4.80927	2.9932	2.0148	1.25345	0.408445	1.0104	1.71486	4.19108	8.73998	2.2544	3.53131	5.07995	1.62495	6.15913	3.76613
0.7763	0.590273	0.563702	1.51618	2.68556	3.92543	-3.57659	0.773696	2.96742	5.4017	0.856225	2.22421	2.52013	-3.2766	0.777109	1.24692		0.7763	4.83885	3.77551	1.28916	0.909536	0.158514	1.20493	1.62015	3.22932	8.16009	2.20475	4.79884	5.29272	1.7929	7.32161	1.71491
0.8625	1.641	0.591666	0.654386	2.45681	3.32468	-1.87594	1.083	2.68239	-0.263124	0.445371	2.90495	3.48959	-0.147166	0.898827	2.0927		0.8625	3.986	3.36735	1.39841	1.42162	-0.079557	1.21221	1.5232	4.01738	6.98276	2.57904	3.50078	6.99487	2.14781	6.86104	3.99088
0.9488	0.944955	0.00374689	0.870081	2.24407	3.98276	-4.0276	0.852153	2.61073	-2.79011	1.07068	2.55313	2.68171	2.89325	0.582822	2.96366		0.9488	3.59836	3.87755	1.85149	1.80046	0.258745	1.17316	1.54295	2.59297	6.31261	2.45392	3.32085	4.82619	2.11148	6.24271	3.42691
1.035	0.7615	0.237422	0.279482	2.37216	3.17914	-5.59216	0.881142	2.38292	2.86822	0.4187	3.33845	6.07484	-0.366754	1.05695	-0.629505		1.035	3.82606	1.97279	1.56834	2.29894	1.03572	1.34055	1.65403	3.617	5.88705	2.91345	4.08687	4.9705	2.44522	5.84531	0.262837
1.1213	2.23568	0.284132	0.588934	2.83461	3.56411	-4.04695	1.00277	2.52929	4.14905	0.430112	2.88971	3.32802	-3.28128	0.342559	0.582074		1.1213	4.30731	1.2585	1.44635	2.32125	0.556437	1.39937	1.69436	1.87132	5.35634	2.36326	1.76043	4.10672	2.94544	8.23145	0.59369
1.2075	1.37023	0.144007	0.264467	2.38154	3.31667	-7.62556	1.08273	2.41923	1.34269	0.655196	3.21051	3.97433	-0.796649	0.282304	-1.17905		1.2075	4.14249	1.42857	1.07818	2.27301	-0.560498	1.43366	1.53606	-0.288225	4.79928	2.15592	1.56514	3.26558	2.10377	5.54337	0.821575
1.2938	1.30173	0.502887	2.02727	2.64135	2.70096	-1.73805	0.958854	2.64221	0.891024	1.01772	3.00373	-0.549849	1.68705	0.404057	0.937161		1.2938	3.57084	2.7551	1.36785	2.4534	-0.88731	1.47953	1.54991	0.212333	4.85182	2.66037	1.71887	3.40811	2.04491	8.56048	1.6147
1.38	-3.30264	0.881268	2.08748	2.50896	3.23634	-10.1145	1.1375	3.00834	1.83048	0.644822	1.49378	1.55066	2.06287	0.669692	1.3357		1.38	3.05891	2.48299	1.38866	2.67409	-0.274573	1.45023	1.49031	1.56485	4.72297	2.49017	0.42257	4.2156	1.89462	11.0301	1.74072
1.4662	0.140273	1.07154	0.880579	2.35704	2.49335	-2.2925	1.07798	3.28945	0.514863	0.460328	1.82521	3.16644	0.278229	0.888	2.1572		1.4662	3.31903	2.27891	2.36731	2.20507	0.408952	1.7122	1.57331	-0.147562	3.66264	2.96178	0.794479	4.12331	2.23058	6.83957	0.588043
1.5525	-0.779409	0.815511	1.05968	2.75245	2.89701	11.289	1.0473	2.75143	-0.594968	0.655823	1.402	-0.226694	-0.0897197	0.92089	0.555909		1.5525	2.81782	2.68707	1.6363	2.47705	0.297877	1.41356	1.53143	1.52006	3.66826	2.38724	0.715502	2.73764	2.48606	5.03923	-0.229677
1.6387	-0.261909	0.652027	-0.879411	2.11612	2.63734	-0.7819	1.50093	2.8436	-1.64739	0.76454	1.32093	-1.35774	-1.52603	0.468856	-0.716182		1.6387	2.54806	2.38095	0.802488	2.91858	0.35796	1.40383	1.61459	2.42204	3.07557	2.17435	0.827991	2.41218	1.67412	4.2432	-1.35139
1.725	-0.474091	1.63869	0.126335	2.14467	2.25603	-5.18205	1.30154	3.45069	-1.77226	0.593079	1.8096	0.419617	-1.03356	0.547228	0.692312		1.725	2.05412	2.61905	1.64032	3.39246	-0.438717	1.43997	1.53802	2.25054	2.3082	2.30067	1.13774	2.37163	1.64482	3.66792	1.47896
1.8112	-1.58845	2.69048	0.198995	1.94527	2.15953	3.92301	1.29724	2.70106	3.8185	1.07902	2.19251	4.29748	-0.118103	0.787678	0.0685785		1.8112	2.3505	2.95918	2.01142	2.5981	0.0687125	1.65622	1.54217	1.86233	2.06679	1.97035	1.52556	2.35076	1.28296	3.35185	-0.467701
1.8975	4.92645	2.6183	1.14534	2.33647	2.01322	-1.55642	0.767488	2.27611	-3.32537	1.27931	1.59747	2.03539	3.36114	0.529861	0.575636		1.8975	2.22522	2.85714	2.08344	2.74156	0.682926	1.41567	1.47977	2.42302	2.45294	1.87172	0.833196	1.99429	1.99733	5.13081	2.57125
1.9837	0.422273	3.19857	1.26766	1.92134	1.74269	-12.2336	0.897557	3.1118	-1.62551	1.11963	1.08982	3.65117	-4.55955	0.206143	0.455483		1.9837	1.71581	1.93878	2.08092	2.4526	0.633687	1.35391	1.3104	2.07988	3.005	1.83816	-0.0326462	1.57415	2.35601	5.21361	-0.302973
2.07	-7.345	2.692	1.15246	2.04598	1.88078	-3.06221	0.596171	2.97805	1.3181	0.833984	1.62758	1.06593	-1.80119	0.371656	0.624133		2.07	1.56532	3.36735	1.89384	3.05022	1.17204	1.72907	1.31597	1.80652	3.12358	1.92557	1.02749	1.99171	1.86568	5.23004	1.39374
2.1562	2.86114	1.88973	0.297259	2.10225	1.97281	6.99845	0.457411	2.44385	1.09032	0.829554	1.5483	1.06593	-3.85256	0.357877	0.211996		2.1562	1.39094	2.04082	2.15299	3.45493	0.664975	1.47856	1.23079	1.6388	2.48807	2.116	0.865274	1.38581	1.64937	6.64886	0.417438
2.2425	0.956318	1.68521	-0.25131	2.10493	1.16492	-7.06154	0.400375	2.26897	4.15524	1.18622	0.538628	-0.388271	-2.4292	0.307803	0.25765		2.2425	1.25108	3.77551	1.6409	2.85187	-0.00438394	1.50512	1.3324	1.59654	2.43299	1.88494	1.09769	1.65055	1.33489	4.62611	0.298548
2.3287	4.04468	1.74238	-1.13761	2.27272	1.4421	0.0925639	0.459084	2.04417	1.93165	1.36786	1.98263	-3.7814	-3.35024	0.337903	-0.604554		2.3287	0.821458	2.58503	1.71828	2.54147	0.306645	1.57597	1.39146	1.57868	2.49235	2.00138	-0.35919	2.39573	2.32342	3.74491	1.33746
2.415	2.3495	0.963197	0.214355	2.19544	1.71013	-0.201968	0.349521	1.94001	-0.397449	1.2829	2.99111	-0.226694	-3.69044	-0.0846512	1.0511		2.415	0.626212	2.55102	1.75807	3.34385	0.21246	1.69447	1.302	2.30198	2.32037	1.79675	0.639375	1.7225	1.24801	4.79066	1.08723
2.5013	5.13382	1.77131	0.930914	2.24214	1.67448	-8.34355	0.391043	2.02048	2.32202	0.903191	1.56312	-0.226694	-2.62859	0.000920027	2.83158		2.5013	0.541126	2.65306	0.634507	2.90305	-0.0426857	1.69984	1.17297	-0.306103	2.23527	1.58875	1.16852	1.70013	1.87307	7.09455	1.25314
2.5875	-0.919318	-0.103239	1.17165	2.34435	1.62132	-2.78627	0.508082	1.61814	3.52909	0.892017	1.43956	0.25804	-0.0432895	-0.399265	2.76097		2.5875	0.349422	2.82313	0.973433	2.95953	0.527042	1.63302	1.16873	-0.317256	3.00519	1.27899	0.677605	2.02479	2.31677	7.22337	2.80318
2.6737	-6.39373	0.806379	2.31823	2.70035	1.37503	-10.284	0.213702	1.27186	-0.0641214	1.16565	1.19586	1.22751	-3.96173	0.0586462	0.240987		2.6737	0.631805	2.9932	1.75871	3.3736	0.461098	1.46438	1.1419	1.26031	2.84266	0.959325	0.669198	2.19264	2.49899	7.62954	0.410964
2.76	-1.13009	1.70249	1.9446	2.60974	1.4876	-6.99112	0.532862	1.08455	-0.220661	1.25156	0.878962	0.742773	-1.37033	0.570089	3.08452		2.76	0.340846	2.65306	1.34718	3.95192	0.223627	1.29946	1.14857	1.07495	3.4405	1.15906	-1.35987	1.18802	2.11105	7.09791	0.816837
2.8463	6.52445	1.7167	1.92616	2.05704	1.21913	-4.00556	0.752353	1.09143	2.39634	1.07541	2.54793	-2.16563	-2.51131	1.02693	1.59478		2.8463	0.264765	3.7415	1.21996	4.21693	0.570374	1.21048	1.10921	0.491428	3.72896	1.38001	0.769256	1.81201	1.80113	7.16832	-0.228496
2.9325	-2.25418	0.696634	0.618396	1.90506	1.30126	0.127938	0.571195	1.10887	0.823528	0.715952	1.94288	-0.711427	1.9057	0.612777	-0.94863		2.9325	0.346421	3.36735	1.26669	4.14301	0.0810337	1.16357	1.02201	1.81887	2.82057	1.10175	-0.254783	1.92188	1.84862	3.73785	3.72221
3.0187	-7.71986	1.03666	-0.16801	1.3496	1.45988	4.16653	0.377569	0.89053	-1.77556	1.23111	0.542109	3.48959	2.08669	0.724248	1.19653		3.0187	0.433091	3.40136	1.14805	3.25836	-0.321874	1.02565	0.863089	1.68509	2.15055	0.803833	0.533733	1.73457	2.02369	5.64568	1.52688
3.105	-0.253136	1.1271	0.527645	1.23974	1.31378	3.63197	0.309894	0.97811	-0.30314	0.877882	1.10888	2.19697	-0.967604	0.564831	1.89492		3.105	0.319463	3.16327	0.834384	3.79924	-0.375958	0.877787	0.86416	0.727502	1.65587	0.585512	0.52897	1.41649	1.80133	5.97564	-0.549861
3.1913	3.92395	0.996606	1.17436	1.17311	1.4061	-0.0802075	0.368276	1.00178	3.12188	0.939027	1.91497	-2.65036	3.66852	1.13823	0.475906		3.1913	0.320619	2.17687	1.10824	4.68338	-0.431749	0.838855	0.800222	1.23985	1.70587	0.603292	-0.56794	1.60103	2.2432	4.2139	0.147815
3.2775	-0.178273	0.255445	2.25206	1.24071	1.35999	-3.87473	0.281455	0.583023	9.71723	0.858948	0.644556	-0.226694	-0.785867	1.10285	-0.874561		3.2775	0.229176	3.19728	1.53025	3.75161	0.111814	0.874567	0.738357	1.33201	1.98101	0.509884	0.220459	1.33473	1.80851	2.9713	-0.891912
3.3637	-3.40232	0.551382	0.327228	0.909298	0.94255	9.73523	0.17644	-0.0180708	-3.4673	0.89286	1.30846	-2.65036	-1.50433	0.77049	0.784687		3.3637	0.0887211	2.34694	1.64124	4.8822	-0.177434	0.816054	0.67771	1.42454	1.53915	0.152837	-0.135826	1.57579	2.12202	2.64004	1.4115
3.45	-0.551591	0.80714	0.124203	0.81766	1.15077	12.4715	0.206997	0.499081	0.0110145	0.829921	1.29706	2.03539	-3.36739	0.0612886	0.067143		3.45	0.289448	2.07483	1.25502	5.3488	0.613152	0.868323	0.69179	2.23775	1.04187	0.264265	1.16255	1.02586	2.47578	3.1266	1.42779
3.5363	-3.27205	0.605041	0.119766	0.943981	1.04103	4.23432	0.217622	0.413274	6.69829	0.831067	0.485726	-2.65036	3.47654	0.600969	-0.536271		3.5363	0.372465	2.92517	0.863098	3.9279	0.41629	0.818359	0.628499	1.13112	1.26891	0.533243	0.751504	2.06764	2.11089	1.68067	1.13868
3.6225	-0.873682	0.860571	-0.264223	0.95213	1.08232	-3.14187	0.0410648	0.678647	0.748207	0.713359	0.780101	1.22751	-0.641772	0.326718	1.25749		3.6225	-0.000577927	2.34694	1.24696	4.86367	0.139271	0.696018	0.521097	-0.611663	0.968472	0.545207	0.446105	1.36494	2.18654	3.30828	5.59077
3.7088	-2.84127	-0.331021	-0.162203	0.816917	1.207	-0.262164	0.183119	0.459722	-1.6897	0.578619	1.10703	1.38908	1.10577	0.686833	-0.193245		3.7088	0.150354	2.55102	1.09931	4.66818	-0.00913706	0.654853	0.598426	1.28717	0.834902	0.125271	-0.829533	0.63198	1.95295	4.24047	2.83672
3.795	4.11459	0.316524	0.578193	0.706222	0.778559	-1.32394	0.0666682	0.158347	8.82995	0.65511	0.393756	-1.19616	1.6626	0.522876	1.01409		3.795	0.232681	3.26531	1.35356	4.19669	-0.0906322	0.629515	0.45116	2.07129	0.705708	0.175958	0.734012	1.12684	0.907311	4.60705	0.081305
3.8812	0.187273	0.124684	1.06366	0.85738	1.04885	2.68714	0.0694912	0.356194	2.95886	0.77191	0.502996	0.419617	-0.724039	0.610313	0.478585		3.8812	0.0934191	1.87075	1.04876	4.20319	0.361883	0.594483	0.429562	3.93818	0.717563	0.260446	0.345496	1.00152	1.96731	4.40159	-0.13587
3.9675	-0.243136	0.392829	1.73221	0.654251	1.10143	6.64574	0.106348	0.289786	1.09233	0.85227	1.25847	-3.7814	0.311652	-0.208829	-0.331009		3.9675	0.27774	1.19048	1.25394	4.6462	0.560637	0.57039	0.463271	0.953888	0.485337	0.247588	-0.174687	1.15663	1.26377	3.64925	-1.41721
4.0538	-1.39273	1.78001	2.12053	0.455259	1.41112	2.20787	0.298144	0.0967197	-1.08179	0.8808	-0.080662	-0.0651158	-0.613975	0.0577698	0.113227		4.0538	0.363665	2.2449	2.09897	3.76006	-0.488002	0.723904	0.408789	-0.518658	0.402167	0.197289	0.0450769	0.479448	1.39509	1.74031	0.632388
4.14	0.452227	0.866011	0.612812	0.530193	1.3961	4.2048	0.168507	0.545179	-1.9473	0.51501	0.277566	4.78222	-0.308394	0.508286	2.0726		4.14	0.235943	2.38095	1.16947	3.38376	0.443978	0.572596	0.415241	2.00993	1.00171	0.309642	-0.0666275	1.00654	1.59172	3.4426	1.67619
4.2263	7.37432	0.712621	1.91324	0.564045	0.991063	13.3575	0.0573888	-0.0553084	2.02192	0.586162	0.226145	-3.94298	1.21354	1.40661	1.0486		4.2263	0.043475	2.38095	1.62142	3.1026	1.30069	0.719972	0.418	2.16683	0.915714	0.344457	-0.311316	1.44802	1.21781	2.63689	2.49059
4.3125	3.13745	0.684982	0.836355	0.341011	0.890434	7.87701	0.0650345	0.0666406	5.96844	0.792594	0.694866	-2.00405	-0.675921	0.261423	0.928874		4.3125	0.132905	2.44898	0.912623	3.44354	1.0605	0.736892	0.397828	0.325765	0.827299	-0.129298	0.0939244	0.181056	1.33431	4.12536	2.2422
4.3987	4.65136	1.34932	1.63714	0.153862	0.551731	8.28598	-0.0642895	0.438014	8.09491	0.616248	0.675836	-0.388271	0.964533	0.180678	1.45567		4.3987	0.278747	2.34694	0.537342	2.77544	0.296216	0.639322	0.397336	1.41944	0.232257	-0.0915589	1.27512	0.541053	1.06513	4.2177	2.54353
4.485	0.590818	2.32444	0.350264	0.153774	0.84993	5.62792	0.0522916	1.11864	3.84932	0.298355	0.223618	2.84328	1.28008	0.474333	1.79062		4.485	0.218046	1.76871	0.239142	2.99769	0.827965	0.661308	0.428658	-0.41203	0.668964	-0.0863679	-0.499129	0.843063	0.650389	2.51452	2.47838
4.5712	-0.454182	1.01996	0.808954	0.605126	0.54666	5.99708	-0.0769148	0.218459	3.96473	0.827046	-0.314529	1.55066	1.58819	0.267209	0.555806		4.5712	0.223378	2.68707	1.08425	3.1438	1.51435	0.771049	0.450183	0.0732314	0.465817	0.0582051	0.29562	1.00415	0.912836	3.64866	2.46073
4.6575	-2.00191	0.727731	0.619107	0.714973	0.559042	1.82372	0.0323996	0.122648	2.05333	0.627034	0.268135	2.68171	0.221862	0.724004	0.558973		4.6575	0.432681	2.14286	1.48202	3.2116	1.31435	0.77396	0.386657	1.08072	0.841978	0.30096	0.236714	0.837424	1.2752	1.25586	0.0989505
4.7438	3.98055	1.4927	1.60294	0.272565	0.351626	9.06471	0.0644202	0.236809	1.15893	0.825728	0.461499	2.19697	-0.10254	-0.37872	0.759469		4.7438	0.361931	1.82586	1.08297	3.47052	1.63696	0.641753	0.355623	-0.158015	1.20582	0.25794	0.287673	0.136414	1.19814	3.15821	0.100308
4.83	5.80982	0.928071	1.61786	0.253102	0.626285	-5.70507	0.0769279	-0.177397	4.19875	0.647437	0.996198	1.71224	-0.851985	0.102441	1.45521		4.83	0.291816	2.3808	0.823005	2.78273	1.18343	0.656914	0.418486	0.336679	0.886325	0.203584	0.336935	0.0492464	1.48738	7.73042	1.92458
4.9163	3.87036	1.30103	0.767888	0.332367	0.418713	1.91946	0.0605124	0.196727	2.6895	0.321914	0.154712	-0.0651158	-2.27198	1.19182	1.88316		4.9163	0.409899	2.44522	-0.0654857	2.51133	0.707522	0.642425	0.540752	1.15441	0.965275	0.244366	1.00697	0.443359	0.86052	1.51106	0.890283
5.0025	4.38082	1.31044	2.6919	0.360986	0.29624	11.5917	0.182047	-0.0203093	3.96499	0.773099	0.0626902	1.22751	-1.05491	0.874182	2.81284		5.0025	0.483128	2.178	0.17206	3.08624	0.52252	0.671378	0.467367	0.239914	0.850512	-0.100002	1.19446	0.547537	1.14868	-0.911913	0.814272
5.0887	-2.44891	0.937036	1.11846	0.461923	0.325761	4.12525	0.138538	0.300582	10.1797	0.745779	0.134675	0.0964619	-2.20235	0.0888153	-0.745544		5.0887	0.250205	2.29223	0.341626	1.62787	0.507153	0.641601	0.393465	0.59428	0.643765	-0.17727	0.947011	0.848091	0.707547	-0.814551	0.385405
5.175	-1.31727	0.855316	0.235624	0.232897	0.0560161	3.70693	0.17793	-0.0914734	1.95465	0.759115	-0.102005	1.55066	-3.72203	0.200618	0.950125		5.175	0.44148	1.39514	0.675645	2.11177	0.391694	0.610652	0.412028	2.84226	0.830681	-0.362268	-0.0967479	1.05288	1.35791	-0.855015	1.03921
5.2613	-1.67018	0.911949	1.8782	0.115733	0.298583	5.39107	0.158051	0.069905	1.72301	0.599476	0.28069	-0.0651158	0.303214	0.471498	-0.529863		5.2613	0.419165	0.934214	0.589203	2.53077	0.249977	0.648155	0.430084	2.21944	0.274028	0.283836	0.832916	0.692222	0.898606	-0.314208	1.71099
5.3475	0.792818	1.18446	2.98917	0.00632844	0.263729	7.09429	0.180583	0.236063	4.64978	0.773963	0.502321	-1.84247	-3.8271	0.581806	0.117489		5.3475	0.223602	1.57442	0.988394	2.0867	0.478588	0.566636	0.452911	1.65504	0.511561	-0.264862	-0.226304	0.546598	0.628123	-0.186367	1.31243
5.4338	-0.715727	0.882875	2.14139	0.431183	0.253935	11.9453	0.0678837	-0.397418	-0.205085	0.312404	0.525469	-0.0651158	-1.04497	0.319772	0.133886		5.4338	0.303934	0.784793	0.846477	2.75357	0.296677	0.516988	0.447947	-0.020188	0.550105	-0.249467	0.154192	0.506185	0.314264	-0.862504	3.59876
5.52	-3.46291	0.516765	0.599513	0.319728	-0.0896292	8.61266	0.228536	0.0402222	4.5883	0.478699	-0.116567	-3.29667	0.996713	0.689117	0.104126		5.52	0.182588	0.777051	0.46209	2.0266	0.498754	0.448022	0.562606	0.117463	0.606773	0.0943334	0.239087	0.837941	0.0198549	-0.556279	-0.321243
5.6062	-1.98436	-0.0636297	-0.0599695	0.342072	0.25731	0.0960631	0.0898668	0.119664	1.70517	0.545053	0.0698737	2.35855	-1.76034	0.690652	-0.253329		5.6062	0.239579	1.11108	0.736699	1.57509	0.0411629	0.459318	0.54025	0.184959	0.523975	-0.0866961	-0.0140363	0.359903	-0.0834812	-0.561008	-0.274835
5.6925	2.07614	-0.259891	1.54007	0.276949	0.214253	6.50561	0.130905	-0.0781359	1.00184	0.568655	0.818883	1.71224	0.309823	0.22729	0.833775		5.6925	0.303076	1.20119	0.358978	1.18616	0.284264	0.476844	0.459614	0.771463	0.24616	-0.0765825	0.852148	0.333212	1.66096	-0.548884	0.846604
5.7787	7.26882	0.291957	2.52326	0.343504	0.211927	9.48832	0.0541083	-0.0569872	4.1469	0.691269	1.18509	-1.19616	0.77968	0.466314	0.038581		5.7787	0.129642	1.43743	0.611263	1.29908	0.00659898	0.483253	0.441286	1.31676	0.149614	-0.0382763	2.01252	0.763742	0.856062	1.21989	1.00588
5.865	1.65864	0.412502	2.48206	0.302157	0.036114	13.3038	0.189366	-0.089538	2.41596	0.762811	0.045985	-4.10456	3.23403	0.85293	0.645946		5.865	0.0908837	0.490793	0.755691	1.56116	-0.0109829	0.498625	0.354975	-0.322036	0.557088	-0.104507	0.0403049	0.888785	0.786406	1.12416	1.48116
5.9513	2.15773	0.548807	1.52445	0.276507	0.488003	4.10939	0.16784	-0.135216	1.13727	1.14176	0.18179	0.0964619	1.79838	0.259513	0.540726		5.9513	0.231394	0.767449	0.458043	1.80609	0.147762	0.400462	0.31611	0.746511	0.576794	0.610661	0.654882	0.736816	0.726872	-1.85765	-0.867602
6.0375	3.07109	-0.989051	0.465624	0.381545	0.150804	2.97708	0.301686	-0.270923	4.35499	0.835303	-0.0745372	3.00486	1.50906	0.484688	-1.41079		6.0375	0.471458	0.760803	0.547611	1.56599	0.250485	0.337734	0.415273	2.49012	0.0687398	0.244873	1.15572	-0.0413519	0.134841	0.366223	0.749092
6.1238	-2.34786	0.503286	0.807594	0.429185	-0.0644281	-1.77009	0.453817	-0.203839	2.26398	0.746276	-0.481582	1.06593	1.54429	0.568864	-1.2089		6.1238	0.131245	0.431677	0.462117	0.947552	0.421135	0.387579	0.425722	2.33394	0.45508	0.129239	0.874845	0.60543	1.07019	0.670013	0.822267
6.21	3.69982	-0.126125	0.77402	0.545855	0.0537076	6.35181	0.442368	0.16891	0.935861	1.2641	-0.682493	0.581195	0.681171	0.686161	-0.0668914		6.21	0.395078	-0.0788129	0.320432	0.962968	0.538763	0.42607	0.525449	1.38545	0.218354	-0.0433779	0.191412	-0.0384385	0.548143	-0.108757	0.23778
6.2962	2.81005	-0.238618	0.893168	0.373484	0.129678	2.97194	0.331367	0.434749	2.40895	1.05587	-0.174892	0.0964619	-0.1579	1.02727	0.254868		6.2962	0.395097	0.414388	0.18437	0.853819	0.338302	0.318798	0.504096	-0.862508	0.109673	-0.0959743	0.531811	0.143933	1.05309	0.808443	-0.994405
6.3825	-2.40582	0.870923	-0.257056	0.470567	0.297359	-3.62169	0.534626	-0.169842	-2.54735	0.95755	-0.212804	0.581195	1.28577	1.07147	-0.169922		6.3825	-0.0606823	0.417748	1.09508	0.761538	0.503646	0.446593	0.515057	0.16399	-0.0089067	0.124913	0.134491	0.671311	0.909361	-0.0805869	-1.84119
6.4688	3.92805	0.988064	0.243005	0.398692	0.107398	-3.71234	0.497313	-0.109707	4.62931	0.980309	-1.08704	1.87382	-0.899564	0.88616	2.15049		6.4688	0.0636652	0.375194	0.880256	0.912982	0.867974	0.288719	0.546959	0.441507	0.106105	-0.218978	0.394028	0.291719	0.25923	-0.700508	0.0415755
6.555	2.249	0.223691	1.4524	0.167368	0.211542	-0.619572	0.571025	-0.116236	2.12057	1.10467	0.347992	-2.16563	-1.55345	0.236926	-0.571315		6.555	0.278151	-0.385088	0.317521	0.86949	0.838625	0.319701	0.494498	0.359465	-0.194923	-0.0934683	-1.23935	0.619762	0.49969	0.813032	-0.82323
6.6413	-0.514	-0.0487893	1.56651	0.520346	0.317594	-4.12175	0.353834	0.22634	-3.17981	1.01014	0.31627	1.87382	4.37128	0.924108	-1.05851		6.6413	0.414187	-0.123673	0.624249	1.22447	0.671527	0.370909	0.564038	1.20891	0.398474	-0.0735097	-0.185792	-0.0426677	0.578369	0.711671	-1.27354
6.7275	0.571045	-0.466669	0.823259	0.322415	0.306034	7.72141	0.442446	0.130786	3.59796	0.835044	-0.576091	2.19697	1.81338	1.15651	0.618509		6.7275	0.31497	0.0687109	0.751146	1.63636	0.533918	0.338353	0.533072	0.191412	0.445738	0.133833	-1.34208	0.131856	0.0943562	-0.534916	0.0968738
6.8137	-2.18905	-0.127259	0.55935	0.337599	0.293214	1.75237	0.416895	-0.116096	4.2398	0.746579	-0.365522	-3.45825	-2.76584	0.413602	0.427025		6.8137	0.132718	0.279646	-0.334733	0.615825	0.597831	0.27525	0.487137	0.438942	-0.0400336	0.133445	0.373046	0.859604	1.15984	-0.117253	-0.517312
6.9	1.61323	0.884494	0.46598	0.250433	0.310546	4.29589	0.46869	0.24511	8.00568	0.655866	-0.207978	2.68171	0.244971	0.765732	1.14481		6.9	0.702685	0.242884	0.544538	0.734333	-0.0814952	0.311303	0.588771	2.00582	0.179996	-0.576293	1.74611	0.556889	1.087	1.13017	-1.05637
6.9862	3.59645	0.793041	-0.293228	0.178876	0.260756	9.02321	0.497169	-0.0811905	7.90518	0.806189	-0.488545	2.68171	1.64219	0.606563	1.4296		6.9862	0.160515	0.493483	0.636682	0.742893	0.191878	0.281553	0.560929	1.40911	0.268877	-0.186071	1.11088	0.385842	1.22738	-0.140926	-0.198675
7.0725	-1.15486	0.413207	-0.344305	0.550309	0.264096	-0.278348	0.283258	0.171591	-0.530847	1.1039	-0.342952	-0.711427	-0.972596	1.3259	-0.480331		7.0725	0.0226137	0.173667	0.131155	0.274849	0.405676	0.323343	0.457649	1.35054	0.00657916	0.126792	-0.0307068	0.467888	1.06258	-0.0185886	1.2826
7.1588	-0.440364	0.708537	-1.02429	0.457858	0.381182	5.80118	0.421901	0.0852244	-2.75618	1.06545	0.0207647	-1.35774	-2.19471	1.3439	-1.46938		7.1588	0.260906	0.136007	-0.0271779	0.409571	-0.870143	0.268531	0.533976	0.423725	0.0438197	-0.16841	0.0106896	0.490115	0.69662	-0.489196	0.470443
7.245	1.29127	0.407614	-0.566223	0.311048	0.347429	9.16848	0.72211	0.0686225	-3.47757	0.542416	0.47497	-3.7814	-0.574928	1.352	-0.864957		7.245	0.242785	0.252051	0.683728	0.391833	-0.0757268	0.277515	0.466155	-0.449108	0.0107377	-0.00447502	-0.0521131	0.179599	0.892374	-0.544528	0.0356711
7.3313	-1.87641	0.155395	0.871858	0.392682	0.587601	1.21848	0.389227	-0.187377	-0.236978	0.615406	0.248858	0.316773	1.32833	0.852045	0.41119		7.3313	0.174348	0.107986	1.05728	0.832236	0.581449	0.233492	0.457498	0.768658	-0.331379	-0.063247	0.977456	0.503272	1.32564	-0.234056	-0.501187
7.4175	-3.00691	0.200266	0.0895939	0.423546	0.341186	8.96902	0.528196	-0.1545	-0.358286	0.670412	-0.132018	0.451093	-0.565178	0.76142	1.55249		7.4175	0.121719	0.141279	1.01147	0.584194	0.190494	0.269085	0.533526	1.00266	0.200975	-0.275154	0.545081	0.617084	1.60365	-0.790506	0.191372
7.5037	-1.43568	0.136041	0.181685	0.485293	0.690189	7.89538	0.7454	-0.162171	-0.991897	0.87237	0.595778	0.248183	-0.418903	0.504925	1.74187		7.5037	-0.00462341	0.486905	0.719033	0.8322	0.600784	0.201707	0.546556	0.638671	0.407815	0.0595476	-0.283613	0.461685	1.49955	0.404439	2.24436
7.59	-0.0374091	0.312544	0.858213	0.587396	1.08466	2.04226	0.795143	0.0112389	0.883533	0.491408	-0.032813	-1.12788	1.33403	0.759528	1.86222		7.59	0.0889448	0.461156	0.425638	0.783883	-0.131657	0.210289	0.466944	3.15833	0.0295752	0.387746	0.560831	-0.18162	1.14448	-0.94985	1.26254
7.6762	-2.81986	0.549524	1.5662	0.466979	0.956436	11.4669	0.695566	0.123908	4.42341	0.489636	-0.170112	-1.47202	1.96443	0.908834	0.616896		7.6762	0.217711	0.702177	0.595978	0.698675	0.263406	0.326248	0.383679	2.93579	0.260032	0.130372	0.660809	0.296277	1.60172	-0.89827	-0.338617
7.7625	0.394136	0.933148	-0.283868	0.321089	0.715582	0.458118	0.833647	-0.0400823	0.878452	0.75611	0.481277	-0.832206	0.590045	0.886191	-0.00673354		7.7625	0.23695	0.901575	0.385301	0.369923	0.364836	0.329481	0.352896	1.5637	-0.0444094	0.132998	0.835234	0.457127	0.899463	1.09495	0.223976
7.8488	-1.50523	0.31423	-0.0985787	0.180502	0.536499	7.62627	0.972825	-0.0483132	-5.34577	0.671947	0.60995	-0.769126	-6.04305	0.962461	-0.914918		7.8488	0.253654	-0.098619	-0.109334	0.180464	-0.132303	0.342595	0.401375	-0.591332	-0.0199547	0.136757	0.405187	-0.208216	0.483216	-0.353789	1.23254
7.935	0.636591	-0.403604	0.0217868	0.435708	0.560511	1.41377	1.17696	0.0150163	-9.74834	0.901743	1.06483	0.425046	0.630405	1.45241	1.51447		7.935	0.19355	0.192333	0.216753	0.606466	0.151407	0.318792	0.374771	1.78239	-0.122583	0.217307	-0.0283523	0.536448	0.317451	-2.18924	2.37876
8.0212	1.36218	0.767506	-1.38799	0.54635	0.405212	5.16155	1.04881	0.166182	-2.4371	0.304342	0.546753	2.25924	-2.58218	0.806898	0.631947		8.0212	0.136857	0.285782	0.849155	0.282031	-0.363175	0.26728	0.342462	3.03913	0.245943	0.160862	-0.663849	0.147504	0.767908	0.817792	1.97608
8.1075	-1.881	-0.498625	0.33934	0.554004	0.639489	7.21878	1.45281	-0.169633	-4.50226	0.271489	0.584054	2.46976	-1.98286	0.0701575	-0.0561178		8.1075	0.0507457	0.646803	0.0116871	1.02275	-0.121781	0.210203	0.351203	1.4365	0.124259	0.0189741	-0.850714	0.565394	0.62699	0.115439	2.13953
8.1938	4.88677	-0.000202369	0.946457	0.350822	1.16581	5.14974	1.70108	-0.0974659	-3.13698	0.178118	1.29552	2.49945	-1.40364	0.363868	0.21645		8.1938	-0.0688665	0.12032	0.203805	0.874496	0.136548	0.176073	0.339772	1.81107	0.454335	-0.143409	0.478471	-0.185191	0.636396	1.59758	-0.49896
8.28	-3.29023	-0.242561	0.665147	0.492204	0.924904	16.799	1.25076	-0.159886	-1.11291	0.645838	0.551027	0.508792	-0.424387	0.570203	-0.345083		8.28	0.0565623	-0.476558	-0.00571911	1.29934	0.561837	0.270178	0.342238	0.737157	0.533874	-0.432436	0.87553	0.193508	0.800318	-0.668896	1.26256
8.3663	-9.73068	0.551333	-0.646457	0.492699	0.86539	9.95623	1.4516	-0.104251	-0.163845	0.496703	0.109273	1.26564	-1.29191	0.368966	-0.0160273		8.3663	0.228766	0.344493	0.330026	0.307749	0.28251	0.255543	0.322954	-0.295905	0.412315	0.262803	-0.0684948	0.590393	0.503575	-0.0843078	1.55134
8.4525	-9.19541	0.110647	-1.11731	0.524377	0.85432	2.42104	1.77771	0.0691355	-0.273916	0.517452	0.25382	1.5706	-1.09968	0.403482	-1.4416		8.4525	0.236503	0.0124864	0.677403	0.510195	-0.253899	0.220965	0.337285	0.853474	0.328772	-0.214562	-0.217825	0.33044	0.422113	-1.25243	1.66172
8.5387	-5.54027	0.282329	0.364792	0.595811	0.774379	3.40174	2.02074	0.146409	0.907193	0.841657	0.635333	2.53312	-0.818329	0.59077	2.52046		8.5387	0.450317	-0.214752	0.691866	0.832962	0.141117	0.219193	0.374583	3.32436	0.295566	-0.33676	0.250931	0.193367	0.468964	-2.4746	2.43432
8.625	-0.621591	-0.0691121	0.771107	0.292169	0.984977	9.2454	2.11495	-0.0224311	-4.27073	0.913847	0.470709	1.84123	-0.505997	0.750197	1.44867		8.625	0.141853	0.0457143	0.512171	0.240207	0.364052	0.202918	0.342415	1.85069	0.219533	-0.254599	1.0991	0.301775	0.0113789	-0.852178	0.634356
8.7113	-4.35323	0.386697	2.28819	0.260421	1.06597	7.48133	2.45824	0.0124514	0.783178	0.287483	0.36408	1.76923	-0.352902	0.506961	1.0527		8.7113	0.185011	-0.39831	0.199547	1.00769	0.210475	0.16016	0.218833	2.43654	-0.039537	-0.0600846	-0.0700915	-0.0756083	0.700014	-0.812365	-0.675307
8.7975	-3.19436	0.196243	0.254365	0.66606	1.03277	2.85341	2.53938	0.0132675	3.54822	0.414139	0.221338	0.344775	-3.39076	0.488717	0.106508		8.7975	0.572371	0.383027	0.19149	0.644228	-0.260083	0.228335	0.265629	2.33507	0.0634951	-0.0175122	0.0766225	-0.21597	0.538181	-1.51318	0.0578229
8.8837	5.28123	0.690195	0.206365	0.780431	0.815932	8.05416	2.71827	-0.0228275	-1.99637	0.698143	0.401621	-0.779354	1.38475	0.637304	-0.187636		8.8837	0.335477	0.214534	0.340544	0.638315	0.0622058	0.290813	0.336642	1.78548	0.0594297	-0.16662	-1.10627	0.413284	0.359909	0.946873	0.243684
8.97	3.46995	0.459034	-0.776355	0.67359	0.935887	9.38625	2.62182	0.127592	3.31777	0.639353	0.67542	1.59332	1.89771	1.0679	0.660316		8.97	0.301361	0.180058	0.458308	0.641906	0.0755884	0.27031	0.260076	0.349203	-0.267046	0.147019	-0.328077	0.226073	0.178733	1.83434	0.0831103
9.0562	-7.09255	-0.4364	-1.00809	0.809546	0.714026	18.4779	2.43328	0.247559	-2.85361	0.24685	0.723847	-0.300632	0.999127	0.662066	1.43025		9.0562	-0.0206562	0.133707	0.235252	0.599284	0.0599446	0.289628	0.207098	0.8634	0.216119	0.148959	-0.924062	-0.27499	0.54807	0.617611	0.289793
9.1425	-5.33527	0.0556392	-0.0831269	0.501043	0.876653	16.2509	2.55862	0.198756	-1.35686	0.210971	1.25291	0.243885	1.45715	0.463894	1.68518		9.1425	0.243867	0.201082	0.146673	0.366804	0.291694	0.46541	0.277275	2.3757	0.182137	0.516925	-0.463443	0.349142	0.55807	1.2528	2.74484
9.2288	2.04895	0.809022	1.37399	0.58927	1.1538	12.8155	2.73304	0.0550519	2.70856	0.181576	0.652902	1.7467	1.45169	0.566802	0.654545		9.2288	0.297166	0.834224	0.22285	0.17466	-0.102907	0.485683	0.256246	0.842575	0.0922945	0.135593	-0.258815	0.686301	0.196	-0.546016	-1.09451
9.315	-2.25377	0.580536	1.05602	0.141188	1.09932	19.5526	2.72941	-0.115094	2.57079	0.359241	0.551021	1.43164	-1.3986	1.06562	-0.7554		9.315	0.471309	0.168884	0.362295	0.441855	-0.138717	0.421183	0.229308	3.47525	-0.161345	0.336253	-0.192242	0.321417	0.372291	-0.762909	-0.566122
9.4012	-4.62591	0.567351	-0.055066	0.11773	0.705177	11.8386	2.9899	-0.137851	-0.0992046	0.591803	0.616848	2.88686	-1.21888	0.361344	0.341176		9.4012	0.209806	-0.356847	0.54581	0.812902	0.246239	0.448259	0.170505	1.74447	0.386619	0.368891	0.118118	0.0378276	0.608134	-0.646463	0.864127
9.4875	-3.782	-0.0122955	0.882173	0.404631	0.554005	12.9398	2.88502	-0.157088	0.975839	0.77379	-0.200937	1.90384	1.1954	1.47468	-0.507813		9.4875	0.207122	-0.213966	1.12197	0.728384	0.219612	0.447397	0.234026	1.91898	0.304938	-0.0224348	-0.231347	-0.119968	0.284197	-1.05115	0.67057
9.5737	-2.38545	-0.0982532	0.0986497	0.630582	0.830203	7.81895	3.18605	-0.0156692	2.21866	0.360105	-0.338944	0.715822	1.98035	1.6208	-0.365106		9.5737	0.1945	0.13718	0.282693	0.926803	-0.336779	0.588291	0.245091	-0.778123	-0.0204513	0.0754787	-0.128763	0.201027	0.253893	0.530373	0.294028
9.66	-3.56082	0.206085	0.244772	0.58105	0.892585	14.1046	3.49984	0.187564	3.44375	0.141807	-0.0772521	1.86062	-0.828383	0.965622	1.28479		9.66	0.0270694	0.284259	0.181415	0.662002	0.172589	0.632881	0.255953	-1.14344	-0.090029	0.126792	-0.0735374	-0.126217	0.416067	0.518296	-0.109036
9.7463	3.19741	-0.230879	0.659157	0.469489	0.818678	11.4904	3.23702	0.131672	0.948581	0.0199062	-0.0204594	0.909424	-2.33998	1.39513	2.37346		9.7463	0.0380686	-0.018	0.226643	0.21068	0.04024	0.620841	0.281188	1.00505	-0.222574	-0.0162891	-1.45962	-0.0493404	0.162539	-1.79879	-0.575583
9.8325	6.86427	-0.807195	0.556609	0.509528	0.64972	6.72622	3.53731	0.0505983	3.19305	0.438779	0.378207	-2.07146	-0.539865	1.11102	1.63529		9.8325	0.0982476	0.0957041	0.503006	0.110418	0.0927088	0.815783	0.311935	0.868722	-0.107594	-0.275393	1.07587	-0.046145	-0.242204	0.190723	1.6744
9.9187	5.06064	-0.503635	-0.87402	0.502599	0.817121	14.408	2.98889	0.154313	-0.203008	0.527395	0.764662	-0.96701	-0.74375	1.04656	0.369842		9.9187	0.219258	-0.141133	0.500289	0.459992	-0.00313798	0.829338	0.327322	-0.141491	0.0637744	-0.45144	-0.158234	0.895082	0.235107	0.0352549	0.544269
10.005	3.8475	0.263736	0.287259	0.788934	0.802606	5.05996	2.78019	-0.111923	6.925	0.576674	1.76073	1.04995	0.0176486	1.01318	-0.724115		10.005	0.24629	0.287949	0.0964349	0.74195	0.197185	0.871175	0.288043	-1.05989	0.102132	0.0914098	-0.595408	-0.105823	0.26656	-0.0373943	1.84497
10.0913	1.92741	0.973076	1.51786	0.521018	0.815355	7.02803	3.03945	-0.227179	-0.352167	0.277973	1.00753	1.21502	3.49632	1.42956	-1.42864		10.0913	0.137603	0.243289	0.565283	0.931736	0.0693124	0.880824	0.267975	-1.63356	0.199889	-0.0940948	-0.00302196	0.808806	0.608276	1.04161	3.22934
10.1775	-0.905091	0.325839	0.259371	0.194308	0.921546	4.92934	2.94916	-0.129014	-2.51119	0.242527	0.21861	-0.471936	2.89695	1.70823	0.265657		10.1775	0.122502	0.234153	-0.148686	0.179303	0.0611444	1.11486	0.417592	-1.23778	0.294883	0.0157222	0.379495	0.555855	0.897754	0.821978	1.24766
10.2638	-10.5491	-0.268397	-0.742711	0.383967	1.06682	2.52197	2.7332	-0.0685992	-5.31985	0.147427	-0.313763	-0.196285	-2.34907	1.33675	-0.682825		10.2638	0.115455	-0.138412	0.780207	0.844497	0.20886	1.13444	0.410189	0.656373	0.242901	0.0605918	-0.138406	0.277434	0.173785	-1.02701	1.29507
10.35	-3.86473	0.151697	-0.264122	0.463019	0.877247	7.23223	2.16309	-0.0991447	5.96615	0.391661	-0.371816	1.44334	-0.0322035	1.17881	-0.268439		10.35	-0.0998136	0.0197517	0.524914	0.423536	0.196493	1.1244	0.378747	0.919089	0.143376	-0.215189	-0.226431	0.856925	0.478211	3.2425	0.899296
10.4362	-4.63086	1.00624	0.686772	0.436486	0.705544	0.0516674	1.74026	-0.0847347	-0.960634	0.155208	0.181719	-1.53166	0.748859	0.811372	1.89025		10.4362	0.139038	0.319446	0.832285	0.672195	0.865805	1.08904	0.386845	-0.496558	0.251746	0.0933489	0.879175	0.702701	0.00806257	-0.541443	-0.126966
10.5225	0.433636	0.350417	0.501685	0.532367	0.785187	12.1436	1.78457	0.0606947	-2.4012	0.263708	0.624577	-1.22436	0.813383	1.13477	2.09863		10.5225	0.151641	0.245833	0.770105	1.01216	0.126442	1.07392	0.485711	-0.448008	0.130683	0.187056	0.269785	0.296465	0.0990508	2.65821	1.0534
10.6088	4.25582	-0.354569	-0.310426	0.32215	0.779119	10.5866	1.79917	0.106723	-3.81383	0.234746	-0.331598	-0.413655	4.68113	1.76881	0.48005		10.6088	0.145638	0.244337	1.01266	0.0683767	0.333226	1.02163	0.451667	2.27451	0.165472	0.25979	-0.706788	0.646359	0.0579325	0.563256	-0.00389558
10.695	-1.15627	0.266348	1.19937	0.303129	0.779556	9.67553	1.73284	-0.0102363	0.568859	0.32293	0.392951	-0.61343	2.32723	1.20125	-0.314745		10.695	0.299422	0.578497	0.889784	0.553144	0.104799	1.05792	0.340759	0.663799	0.272011	0.173273	1.29974	0.553552	0.165955	-0.518746	1.29946
10.7812	2.94723	0.480694	-0.131817	0.506611	0.892935	10.2443	1.64581	0.0754311	-4.07458	0.561544	0.64301	-1.19034	-0.542373	0.701379	0.0539719		10.7812	0.229045	0.272449	0.598115	1.23909	-0.0832026	1.04714	0.602914	1.08816	0.0813706	-0.0234193	0.745063	0.40727	0.263528	0.0954393	2.06021
10.8675	4.34723	-0.217657	1.01226	0.371893	0.878734	8.10697	1.80509	0.189382	-0.373306	0.515723	-0.0357228	1.15169	2.78956	1.38705	-0.7377		10.8675	0.168512	-0.117891	1.01892	1.02565	0.154269	0.909033	0.633123	-0.162126	0.216833	-0.00683187	0.604113	0.188198	0.176653	-2.711	0.43579
10.9537	6.46105	-0.408522	1.04218	0.132774	0.923767	-5.19566	2.03497	0.0802811	1.10753	0.480277	0.350083	-0.882845	3.25799	1.29371	1.16718		10.9537	0.11374	-0.368459	1.1242	0.462857	0.326904	1.23794	0.656837	0.973678	0.310121	0.276228	0.0375896	-0.313147	0.502619	-1.14957	0.838134
11.04	5.05923	-0.934473	0.752497	0.239615	1.11448	0.494531	2.10077	0.0130576	3.18397	0.432727	-0.0850852	1.56175	1.55296	1.2177	-0.11558		11.04	0.230798	0.197259	0.580352	0.557025	0.211168	1.37442	0.711053	-1.16577	0.595321	0.806369	0.34426	0.486261	-0.188885	0.361416	0.566407
11.1263	-0.825727	-0.770456	0.858893	0.417642	1.10507	7.34044	2.02886	0.0490827	0.976099	0.821773	-0.496871	-2.57594	0.328269	2.00233	-2.32285		11.1263	0.0698359	0.262912	0.153345	0.254572	0.0463313	1.5467	0.784919	-1.03728	0.546536	0.239533	0.153994	1.02412	-0.0993393	-0.510451	-0.323931
11.2125	-6.29373	0.0175203	0.483838	0.759784	1.08487	5.33842	2.19839	0.0381703	-1.59521	0.401171	0.269545	-1.0679	-2.82828	1.70708	-1.52813		11.2125	0.12308	0.212282	0.50188	0.731394	-0.362713	1.83884	0.747087	1.47113	0.263353	-0.128642	0.205674	0.215782	0.138412	-0.228335	-1.3735
11.2987	-0.567273	0.514195	-1.26921	0.557504	1.0632	-2.19622	1.88799	-0.163477	-3.3507	0.14613	-0.174717	0.024883	0.274339	0.886391	-0.31214		11.2987	0.043997	0.0488367	-0.0165513	0.530001	0.353992	1.98558	0.73726	0.527964	0.325296	0.385926	0.0147851	0.587386	0.44625	0.0502777	0.988922
11.385	0.411136	0.419701	-0.107462	0.498462	0.929888	0.265171	2.21921	-0.300069	-2.94925	0.15002	0.672887	1.47601	-0.151853	0.125908	-0.215325		11.385	0.00693512	0.113813	0.740005	0.27318	-0.587448	2.18942	0.77564	-0.152071	0.731373	0.314415	-0.234946	0.816748	0.62087	0.846783	1.21588
11.4712	0.949682	0.0196666	0.766051	0.585611	0.909199	-2.34647	2.11876	0.0248561	-0.951659	0.322065	-0.127952	-1.06518	-0.914353	0.794951	-0.644111		11.4712	0.256823	0.201194	0.653261	0.763461	0.175911	2.32327	0.784882	0.601673	0.626883	0.171751	1.17157	1.11688	0.122937	0.650246	-0.53983
11.5575	0.846227	-0.0191515	1.07829	0.541382	0.870392	0.744284	1.89719	0.316018	-1.53591	0.135323	0.253956	-1.77225	-1.24117	1.18346	1.42683		11.5575	0.0243102	0.0131735	1.12184	0.418603	-0.166497	2.33168	0.800018	0.0408859	0.379667	-0.0175421	0.456244	0.876849	-0.257813	0.515614	-0.0241879
11.6438	3.32832	-0.0907717	0.708579	0.550787	0.739192	6.08188	2.02181	0.199152	-0.294128	0.460825	0.383208	0.737182	-1.8366	1.35364	0.504705		11.6438	-0.0724646	0.274554	1.09317	0.611799	0.435764	2.22658	0.936693	0.118977	0.560098	0.186937	0.149592	0.572302	0.12158	0.155019	0.563923
11.73	2.36323	0.000625504	0.497939	0.374792	0.722141	6.02453	1.95956	0.0345561	3.25117	0.388203	-0.0714456	0.312928	-0.0941963	1.07362	0.121041		11.73	0.00975019	0.116401	0.90975	0.02064	0.262114	2.29391	0.917467	0.809018	0.225833	0.205075	0.425745	0.344255	-0.0139846	-0.222397	-0.383817
11.8162	1.26073	0.174264	0.579817	0.751069	0.702291	1.43586	1.78521	0.219368	1.40125	0.37999	0.101323	0.158201	-1.31087	0.819142	1.86572		11.8162	0.074217	0.135833	0.66254	-0.0424044	0.199077	2.26347	0.98849	0.92449	0.71145	0.0402752	0.588624	0.449045	0.051653	0.806459	-0.853011
11.9025	-1.83773	0.0634458	1.04409	0.583878	0.469605	3.92809	1.6433	0.0516243	-1.78186	0.134891	-0.205893	3.66974	-1.46512	0.438617	2.29014		11.9025	0.0541014	0.398816	1.12131	0.327192	0.34264	2.16251	1.00578	-0.515663	0.558298	0.173273	-0.436399	0.440539	0.738475	-0.829791	-1.11826
11.9888	-3.66909	-0.274793	-0.0651269	0.833339	0.264708	1.67107	1.19877	0.282185	-3.48622	0.711975	0.0857347	-1.39593	-5.97639	0.570478	2.80106		11.9888	0.283613	0.238952	1.06173	0.511428	-0.308814	2.06825	1.00019	-0.425127	0.459517	0.176405	-0.327887	0.421649	-0.0904714	-0.832055	-0.205814
12.075	2.56123	-0.0415408	1.43462	0.733056	0.235537	2.33537	1.31209	0.820276	-1.11829	0.841225	-0.0513109	1.17483	-2.76045	0.464103	0.0434794		12.075	-0.0307793	0.580442	0.0595502	0.769518	-0.254407	2.10644	1.24946	-0.341348	0.396364	0.331122	0.802254	0.756976	-0.0584579	0.657377	0.492676
12.1613	3.04268	0.281753	-0.553787	0.665229	0.341063	3.8329	1.34115	0.597223	5.3707	0.48849	0.549481	-2.27529	-0.275417	0.196127	0.509026		12.1613	0.181283	0.712388	1.2226	0.666754	-0.0297647	1.86096	1.42042	-0.2297	0.357602	0.292308	0.176329	0.750773	0.458653	-0.943013	0.489201
12.2475	1.33464	0.237036	-0.19334	0.834011	0.270374	4.43099	1.30112	0.382915	-4.42022	0.658806	0.622875	-0.28735	-2.77172	0.274011	1.27686		12.2475	0.179717	0.631765	0.607319	0.726135	0.309737	1.81516	1.46495	-0.858588	0.560098	0.354034	0.202309	0.810122	0.190806	1.26276	0.202557
12.3337	4.18273	-0.494572	0.50602	0.870143	0.0449983	5.30643	1.24121	0.251033	-0.558401	0.277109	0.0987248	-0.287721	0.203299	0.084032	1.48141		12.3337	0.0245153	0.622554	0.516684	0.0564425	0.497877	1.65193	1.55538	-0.948885	0.482886	0.0971079	0.114564	0.659611	0.205936	-0.291403	1.05278
12.42	0.782364	-0.253507	0.209706	1.04584	0.245943	3.84001	1.21417	0.574769	1.71281	0.564138	-0.172119	0.41267	0.334761	0.210315	-0.317379		12.42	0.163404	0.390296	0.430995	0.156922	0.106045	1.71942	1.55342	-0.205768	0.360954	-0.0511644	0.133336	0.508394	0.179892	-0.66961	0.330636
12.5063	3.86273	0.320473	0.97865	1.06758	0.353288	-2.35631	1.23656	0.813444	-0.015984	0.479412	1.62506	0.18499	1.43873	0.0733405	-0.686451		12.5063	0.119351	0.543412	0.522668	0.642849	-0.347254	1.76187	1.764	-0.183445	0.171896	-0.0832354	1.16483	0.331661	0.0680495	-1.34824	-0.613941
12.5925	7.62477	0.287769	-1.24703	1.33136	0.280028	7.17565	1.03667	0.663071	0.868253	0.654483	0.478685	0.574457	-1.05906	0.204133	1.52729		12.5925	-0.0350112	0.420078	0.329485	0.756061	0.227965	2.01086	1.65422	2.13713	0.0301959	-0.0882176	1.10677	0.195153	0.429444	-1.59498	0.317755
12.6788	7.56545	-0.432199	-0.534904	1.23843	0.322176	2.82033	0.958893	0.518948	0.413729	0.737912	-0.138345	1.90437	-2.17008	0.530943	1.65749		12.6788	-0.059918	0.472776	-0.132265	0.721165	0.529765	2.21198	1.66412	2.61483	0.479689	0.405855	0.397068	0.0210519	0.485641	-2.37314	0.999658
12.765	4.16523	-0.869991	1.76322	1.35195	0.303515	3.2937	0.957638	0.515706	1.08343	0.344976	0.385806	1.90158	-1.55338	0.537575	0.935977		12.765	0.0919277	0.411565	0.118089	0.502287	-0.142732	2.25855	1.70713	-0.659178	0.717005	0.170588	0.432962	0.221985	-0.140333	-1.03158	1.16523
12.8512	3.52432	-0.1571	-0.306629	1.60191	0.424607	1.0527	0.785184	0.2941	1.24612	0.351027	0.791097	1.11442	2.58757	0.0972438	-1.82913		12.8512	0.347912	0.0622721	1.19934	0.498297	-0.476096	2.20296	1.77633	0.206214	1.12501	0.223811	0.367146	0.306756	-0.134531	-0.393183	0.440025
12.9375	4.00445	0.173455	0.599959	1.40691	0.192165	0.0893928	0.748093	0.719545	2.10388	0.0899344	0.309164	-1.72846	1.63462	-0.474184	0.0205114		12.9375	0.471439	0.324667	0.435469	0.239264	0.186064	2.48663	1.70017	-0.218642	0.83124	0.224199	0.762834	0.516476	0.088839	-0.111997	-0.175763
13.0238	-0.964182	-0.113505	0.486041	1.19351	0.329206	2.26877	0.791994	1.07879	3.30431	0.288348	-0.0422178	-0.142269	-2.03168	0.076384	-0.964214		13.0238	-0.0680649	0.684697	0.739897	0.431553	-0.136687	2.31993	1.88226	0.890519	0.886915	0.482944	-0.364539	0.798281	0.218038	-0.439337	0.726818
13.11	-1.33918	0.575568	0.0598173	1.49311	0.663956	1.21859	1.03301	0.877496	4.3732	-0.012082	-0.0824871	0.497142	-1.7035	0.447499	2.25393		13.11	0.149795	0.759031	0.360872	0.411783	0.163452	1.93494	1.71822	1.23166	0.696584	0.0974361	0.580785	0.878964	0.254664	0.104121	0.758444
13.1962	1.61695	0.830976	0.711411	1.60884	0.791903	0.648604	0.845082	0.800736	-0.736895	-0.0665484	0.27604	-1.30396	-0.53124	0.752944	0.709419		13.1962	0.202237	0.50567	0.653142	0.634361	-0.133456	1.84307	1.81326	-1.13803	0.729729	0.120438	-0.260791	0.294774	-0.171575	0.0400919	0.806169
13.2825	-1.25605	0.595296	-0.0764467	1.76668	0.507625	-1.02695	0.64594	0.707794	0.874447	0.423649	0.840459	-1.55989	-0.232549	-0.200557	0.957006		13.2825	0.311298	0.233837	0.976312	0.693488	-0.283849	1.64701	1.67752	-1.08454	0.863919	0.192694	0.084191	0.669808	-0.357001	-0.758367	0.249399
13.3687	-3.13359	0.264619	-0.461036	1.94117	0.688003	0.7819	0.473108	0.71768	-0.189101	0.612985	0.349434	-0.531009	-1.56836	0.0313332	-0.436097		13.3687	-0.203598	0.493731	0.324296	0.579986	-0.400415	1.34843	1.65152	0.0159337	0.613166	0.369398	1.07653	0.801194	-0.0710471	-0.425384	0.776361
13.455	4.02645	0.747643	0.247391	1.977	1.06553	3.13608	0.732579	0.816498	-1.79195	0.208377	-0.311113	0.366426	0.779914	0.228672	1.46621		13.455	0.157289	0.529446	-0.0767237	0.959595	-0.0826488	1.00852	1.7196	0.585739	0.642213	0.191292	0.702367	0.77408	0.191159	1.58695	1.03386
13.5413	1.70709	0.811929	2.14615	2.31998	1.36049	-0.181519	0.462234	0.751327	-2.42278	0.260682	-0.517006	0.990536	-1.294	-0.0755207	2.1036		13.5413	0.186745	0.18232	0.423939	0.560253	0.315321	0.765293	1.7817	-0.0773104	0.845826	0.0199884	1.00766	0.147081	0.22129	0.954067	-1.06967
13.6275	-1.65995	0.73387	-1.61585	2.18646	1.30838	5.21037	0.594551	0.76042	-1.93021	0.393822	0.493624	-0.386607	-2.25691	-0.0444229	2.98291		13.6275	0.472949	0.281952	0.126064	0.515854	1.25284	0.663099	1.88976	-1.34688	0.672533	0.197885	1.18094	0.0245292	0.565504	0.0141391	-0.958666
13.7137	3.77582	0.535242	0.604954	2.39074	1.64844	0.0763256	0.451961	1.08217	-3.66393	0.241662	0.732642	0.247973	-1.21965	1.26524	1.9257		13.7137	0.385552	0.0921973	0.367175	0.756641	0.210383	0.631234	1.75368	-1.90516	0.488224	0.138696	-0.0623246	0.250508	0.222207	0.617379	-0.541283
13.8	2.3265	0.0112775	0.0178173	2.46406	1.23471	0.695132	0.337994	1.26179	-5.51244	0.278838	0.0493624	-0.451157	2.41746	0.975171	1.90688		13.8	0.380798	0.0882347	0.394435	0.60458	0.37928	0.564758	1.72652	-1.60701	0.706112	0.598877	-0.391917	0.403275	0.269015	0.958563	0.374329
13.8862	-3.15891	0.0375609	0.110558	2.72721	1.23662	-0.991194	0.387384	0.946958	4.56708	0.0397907	-0.212388	-0.522817	0.460809	0.518703	1.11275		13.8862	0.575783	0.0696497	0.075463	0.76172	-0.266036	0.502564	1.84052	-0.0750797	0.822644	0.111339	-0.0562536	0.342516	0.0422983	-0.628805	0.275446
13.9725	4.57873	0.485765	1.72823	2.66526	1.30428	-1.95604	0.395552	0.860195	-3.56087	0.336762	-0.526099	-0.138666	-2.70973	0.43369	3.68732		13.9725	0.519668	0.334724	0.54707	0.0233605	-0.639317	0.432847	1.83403	-1.26925	0.610714	-0.0210326	0.966748	0.767595	0.000314406	-0.254257	0.818222
14.0588	7.23859	0.276436	0.494964	2.42922	0.962207	-5.05821	0.337262	0.764268	0.163103	0.592236	0.229275	0.499097	-1.87031	0.549278	0.924952		14.0588	0.407532	0.57269	0.178342	0.163415	0.0515921	0.359607	1.73815	0.151386	0.761197	-0.312237	0.640169	0.543026	0.125801	-0.855543	-0.799667
14.145	-3.04027	0.066469	0.586863	2.44529	1.01689	-4.71141	0.399042	1.43242	-1.55037	0.00304753	0.542337	-1.22917	-1.50018	0.511482	-0.268335		14.145	0.597539	0.371568	-0.184656	0.496737	-0.0487771	0.339466	1.79905	-0.147435	1.02678	-0.227868	0.66955	0.717738	0.126869	-0.013364	-1.61159
14.2312	-8.219	0.294741	0.345777	2.33926	0.807468	-1.35144	0.425665	1.65834	-2.02893	0.453044	0.457252	-1.15021	1.09135	0.30687	-0.459775		14.2312	0.583743	0.47099	-0.213917	0.186666	0.412183	0.283772	1.91533	-0.508413	0.338517	0.108594	1.05344	0.137448	0.393847	-0.13719	-1.34233
14.3175	-2.29077	0.814014	1.56281	1.96201	1.13867	2.87457	0.181995	0.906736	-1.14792	0.649296	0.61638	0.699502	0.599631	0.620883	1.533		14.3175	0.505817	0.81068	0.22574	0.657613	0.845039	0.184918	1.83939	-0.539085	0.367471	0.147377	-0.25785	0.254502	-0.165812	-0.0576728	0.155674
14.4038	-0.0132727	0.530428	-0.97669	2.33274	0.959391	4.88391	0.121156	0.907062	0.673071	0.848574	1.05545	0.982845	-0.398653	1.03725	1.28264		14.4038	0.495302	0.55035	1.03554	1.28885	0.250577	0.215097	1.84304	0.730848	0.501599	-0.00671253	-1.50013	-0.181902	0.554073	0.663439	0.207837
14.49	3.35918	0.151869	0.0995228	2.15598	1.04834	4.92634	0.356631	1.38793	0.459197	0.326388	1.4406	2.26989	-0.516779	0.924313	1.45999		14.49	0.474795	-0.116071	1.28809	1.0222	0.23281	0.20965	2.07231	-1.15819	0.627721	0.103343	1.30929	0.035713	0.410657	0.767064	1.25663
14.5763	3.14732	0.282808	1.72606	2.10355	0.833019	4.69348	0.197626	0.953021	0.908306	0.341517	0.869038	3.76439	-0.91665	0.616645	1.58277		14.5763	0.396999	0.0933742	0.893301	0.212457	0.597185	0.173043	2.18165	-1.16018	0.645627	-0.0411404	0.384755	0.448434	-0.120112	1.47112	1.88184
14.6625	0.0830909	0.0376468	1.23084	2.09061	1.06668	2.60524	0.20454	0.929354	1.43926	0.685174	0.835913	2.65942	1.20639	0.19975	1.41243		14.6625	0.286614	0.329912	0.496675	0.507873	0.690863	0.232412	2.16964	-0.6116	0.707229	-0.0980626	0.790311	0.469533	0.260841	-0.0204336	-0.385785
14.7487	-0.550318	0.350123	0.764223	1.82738	1.14732	2.62367	0.206657	1.04741	-2.06286	0.206216	0.508562	0.342642	-0.155908	0.442834	1.08833		14.7487	0.331898	0.123667	0.540789	0.915594	1.36082	0.200804	2.20722	-0.115504	0.540578	0.0548041	-0.0241035	0.402477	0.0825509	3.36239	0.175247
14.835	0.422591	0.626866	0.340751	1.88775	0.699948	5.94399	0.148863	1.05667	0.382169	0.264573	0.396848	0.496787	1.42356	0.597394	1.7519		14.835	0.336987	0.00911224	0.507242	0.542225	1.03013	0.137529	2.47113	-1.22605	0.262546	-0.0174526	0.891551	0.118088	0.473004	0.435632	-0.751861
14.9213	2.24109	0.557748	1.11595	1.795	0.835502	2.3229	0.409642	0.924387	3.38423	0.708517	0.61638	0.522009	0.378941	0.459913	1.91759		14.9213	0.186037	-0.28283	0.0708531	1.01959	0.979603	0.109274	2.49362	0.926179	0.397108	0.188965	0.981939	-0.301023	0.521479	1.09417	-0.669565
15.0075	1.31591	0.0928874	1.6801	1.97983	0.597919	1.72033	0.296576	0.888059	-0.467356	0.365725	1.5036	0.0525451	-2.48269	0.184768	3.7482		15.0075	0.448229	-0.0167279	0.0161455	1.03809	0.875773	0.099783	2.78647	-0.184353	0.596128	-0.326796	0.320094	0.122599	0.111325	-0.854969	0.514041
