# Supplementary material for: Insulin and epidermal signals independently shape sexually dimorphic neurite branching in C. elegans
Source: EMBO Rep. 2025 Oct 31;26(23):5859–76. doi: 10.1038/s44319-025-00608-0 (PMC12678580; doi:10.1038/s44319-025-00608-0)
Supplement: Supplementary file 6 — Source data Fig. 3 [file 44319_2025_608_MOESM6_ESM.zip]

Archive with 16 entries (12 files):
- Figure 3/
- __MACOSX/._Figure 3
- Figure 3/3B/
- __MACOSX/Figure 3/._3B
- Figure 3/3C/
- __MACOSX/Figure 3/._3C
- Figure 3/.DS_Store
- __MACOSX/Figure 3/._.DS_Store
- Figure 3/3A/
- __MACOSX/Figure 3/._3A
- Figure 3/3B/percentage of PVP branching.xlsx
- __MACOSX/Figure 3/3B/._percentage of PVP branching.xlsx
- Figure 3/3C/percentage of PVP branching.xlsx
- __MACOSX/Figure 3/3C/._percentage of PVP branching.xlsx
- Figure 3/3A/percentage of wing like structure.xlsx
- __MACOSX/Figure 3/3A/._percentage of wing like structure.xlsx
