# Supplementary material for: Insulin and epidermal signals independently shape sexually dimorphic neurite branching in C. elegans
Source: EMBO Rep. 2025 Oct 31;26(23):5859–76. doi: 10.1038/s44319-025-00608-0 (PMC12678580; doi:10.1038/s44319-025-00608-0)
Supplement: Supplementary file 6 — Source data Fig. 3 [file 44319_2025_608_MOESM6_ESM.zip › Figure 3/3B/percentage of PVP branching.xlsx]

## Sheet: 工作表1
WT	daf-2(e1370)	daf-16(mu86)	daf-16; daf-2
35/37	5/47	65/66	48/53
0.945946	0.106383	0.984848	0.90566
