# Supplementary material for: Insulin and epidermal signals independently shape sexually dimorphic neurite branching in C. elegans
Source: EMBO Rep. 2025 Oct 31;26(23):5859–76. doi: 10.1038/s44319-025-00608-0 (PMC12678580; doi:10.1038/s44319-025-00608-0)
Supplement: Supplementary file 6 — Source data Fig. 3 [file 44319_2025_608_MOESM6_ESM.zip › Figure 3/3C/percentage of PVP branching.xlsx]

## Sheet: 工作表1
daf-16; daf-2; Pocr-3::mCherry	daf-16; daf-2; Punc-119::daf-16	daf-16; daf-2; Pocr-3::daf-16b #1	daf-16; daf-2; Pocr-3::daf-16b #2	daf-16; daf-2; Pocr-3::daf-16b #3	daf-16; daf-2; Pocr-3::daf-16f #1	daf-16; daf-2; Pocr-3::daf-16f #2	daf-16; daf-2; Pocr-3::daf-16f #3
56/66	24/47	15/58	23/72	39/102	37/50	37/50	37/47
0.848485	0.510638	0.258621	0.319444	0.382353	0.74	0.74	0.787234
