# Supplementary material for: Insulin and epidermal signals independently shape sexually dimorphic neurite branching in C. elegans
Source: EMBO Rep. 2025 Oct 31;26(23):5859–76. doi: 10.1038/s44319-025-00608-0 (PMC12678580; doi:10.1038/s44319-025-00608-0)
Supplement: Supplementary file 6 — Source data Fig. 3 [file 44319_2025_608_MOESM6_ESM.zip › Figure 3/3A/percentage of wing like structure.xlsx]

## Sheet: 工作表1
WT			daf-16
well fed	starved	re-fed	well fed	starved	starved + Pocr-3::daf-16b
37/63	24/67	29/51	28/44	24/37	13/36
0.587302	0.358209	0.568627	0.636364	0.648649	0.361111
