# Supplementary material for: Insulin and epidermal signals independently shape sexually dimorphic neurite branching in C. elegans
Source: EMBO Rep. 2025 Oct 31;26(23):5859–76. doi: 10.1038/s44319-025-00608-0 (PMC12678580; doi:10.1038/s44319-025-00608-0)
Supplement: Supplementary file 7 — Source data Fig. 4 [file 44319_2025_608_MOESM7_ESM.zip]

Archive with 22 entries (18 files):
- Figure 4/
- __MACOSX/._Figure 4
- Figure 4/4B/
- __MACOSX/Figure 4/._4B
- Figure 4/4C/
- __MACOSX/Figure 4/._4C
- Figure 4/4D/
- __MACOSX/Figure 4/._4D
- Figure 4/4B/PVP Pocr-3 mCherry herm.jpg
- __MACOSX/Figure 4/4B/._PVP Pocr-3 mCherry herm.jpg
- Figure 4/4B/PVP Pocr-3 mCherry male.jpg
- __MACOSX/Figure 4/4B/._PVP Pocr-3 mCherry male.jpg
- Figure 4/4B/PVP Pocr-3 FEM-3 herm.jpg
- __MACOSX/Figure 4/4B/._PVP Pocr-3 FEM-3 herm.jpg
- Figure 4/4B/PVP Pocr-3 TRA-2 male.jpg
- __MACOSX/Figure 4/4B/._PVP Pocr-3 TRA-2 male.jpg
- Figure 4/4B/TRA-1 Fluorescence intensity (A.U.).xlsx
- __MACOSX/Figure 4/4B/._TRA-1 Fluorescence intensity (A.U.).xlsx
- Figure 4/4C/percentage of PVP branching.xlsx
- __MACOSX/Figure 4/4C/._percentage of PVP branching.xlsx
- Figure 4/4D/percentage of PVP branching.xlsx
- __MACOSX/Figure 4/4D/._percentage of PVP branching.xlsx
