# Supplementary material for: Insulin and epidermal signals independently shape sexually dimorphic neurite branching in C. elegans
Source: EMBO Rep. 2025 Oct 31;26(23):5859–76. doi: 10.1038/s44319-025-00608-0 (PMC12678580; doi:10.1038/s44319-025-00608-0)
Supplement: Supplementary file 7 — Source data Fig. 4 [file 44319_2025_608_MOESM7_ESM.zip › Figure 4/4B/TRA-1 Fluorescence intensity (A.U.).xlsx]

## Sheet: 工作表1
WT herm	Pocr-3::FEM-3 herm	WT male	Pocr-3::TRA-2 male
515.551	129.879	1.939	713.948
463.12	6.608	36.101	732.588
488.127	184.2	48.168	628.213
289.153	36.71	58.97	311.068
493.891	176.602	9.032	926.575
796.005	256.415	2.141	937.663
481.811	288.088	9.709	906.169
617.464	123.73	55.186	608.589
650.22	78.018	0.489	646.634
554.962	121.122	58.565	773.783
422.283	39.811	74.57	701.599
670.356	112.259	40.91	1088.38
634.083	87.5	53.041	179.524
458.73	30.145	55.729	419.6
411.548	46.767	4.436	513.06
365.529	20.249	17.614	681.782
449.253	24.608	20.725	682.709
357.628	13.452	38.107	868.939
256	40.234	10.054	122.171
577.724	158.985	11.826	77.673
579.301	12.827	41.922	385.022
516.247	38.55	13.526	401.007
439.388	12.607	11.12	836.608
745.559	132.506	78.273	601.064
685.815	83.115	16.503	653.503
135.342	45.545	5.222
	42.483	15.911
	89.855
	134.744
	73.131
	116.846
	37.334
	58.639
	31.286
	55.7
	72.735
	88.068
	129.385
	201.239
	187.795
	12.891
	372.53
	307.276
