# Supplementary material for: Insulin and epidermal signals independently shape sexually dimorphic neurite branching in C. elegans
Source: EMBO Rep. 2025 Oct 31;26(23):5859–76. doi: 10.1038/s44319-025-00608-0 (PMC12678580; doi:10.1038/s44319-025-00608-0)
Supplement: Supplementary file 7 — Source data Fig. 4 [file 44319_2025_608_MOESM7_ESM.zip › Figure 4/4C/percentage of PVP branching.xlsx]

## Sheet: 工作表1
WT	Pocr-3::gfp 7.5ng	Pocr-3::FEM-3	daf-16; Pocr-3::FEM-3
47/50	31/39	21/60	37/43
0.94	0.794872	0.35	0.860465
