# Supplementary material for: Insulin and epidermal signals independently shape sexually dimorphic neurite branching in C. elegans
Source: EMBO Rep. 2025 Oct 31;26(23):5859–76. doi: 10.1038/s44319-025-00608-0 (PMC12678580; doi:10.1038/s44319-025-00608-0)
Supplement: Supplementary file 8 — Source data Fig. 5 [file 44319_2025_608_MOESM8_ESM.zip]

Archive with 30 entries (24 files):
- Figure 5/
- __MACOSX/._Figure 5
- Figure 5/5F/
- __MACOSX/Figure 5/._5F
- Figure 5/5C/
- __MACOSX/Figure 5/._5C
- Figure 5/5D/
- __MACOSX/Figure 5/._5D
- Figure 5/5E/
- __MACOSX/Figure 5/._5E
- Figure 5/5B/
- __MACOSX/Figure 5/._5B
- Figure 5/5F/percentage of PVP branching.xlsx
- __MACOSX/Figure 5/5F/._percentage of PVP branching.xlsx
- Figure 5/5C/vulva cell + PVP.jpg
- __MACOSX/Figure 5/5C/._vulva cell + PVP.jpg
- Figure 5/5D/percentage of PVP branching.xlsx
- __MACOSX/Figure 5/5D/._percentage of PVP branching.xlsx
- Figure 5/5E/percentge of branch number.xlsx
- __MACOSX/Figure 5/5E/._percentge of branch number.xlsx
- Figure 5/5E/let-60 herm GFP.jpg
- __MACOSX/Figure 5/5E/._let-60 herm GFP.jpg
- Figure 5/5E/lin-12 male DIC.jpg
- __MACOSX/Figure 5/5E/._lin-12 male DIC.jpg
- Figure 5/5E/let-60 herm DIC.jpg
- __MACOSX/Figure 5/5E/._let-60 herm DIC.jpg
- Figure 5/5E/lin-12 male GFP.jpg
- __MACOSX/Figure 5/5E/._lin-12 male GFP.jpg
- Figure 5/5B/percentage of PVP branching.xlsx
- __MACOSX/Figure 5/5B/._percentage of PVP branching.xlsx
