# Supplementary material for: Insulin and epidermal signals independently shape sexually dimorphic neurite branching in C. elegans
Source: EMBO Rep. 2025 Oct 31;26(23):5859–76. doi: 10.1038/s44319-025-00608-0 (PMC12678580; doi:10.1038/s44319-025-00608-0)
Supplement: Supplementary file 8 — Source data Fig. 5 [file 44319_2025_608_MOESM8_ESM.zip › Figure 5/5F/percentage of PVP branching.xlsx]

## Sheet: 工作表1
WT	male	lin-12(n137) male
47/50	0/58	45/74
0.94	0	0.608108
