# Supplementary material for: Insulin and epidermal signals independently shape sexually dimorphic neurite branching in C. elegans
Source: EMBO Rep. 2025 Oct 31;26(23):5859–76. doi: 10.1038/s44319-025-00608-0 (PMC12678580; doi:10.1038/s44319-025-00608-0)
Supplement: Supplementary file 8 — Source data Fig. 5 [file 44319_2025_608_MOESM8_ESM.zip › Figure 5/5D/percentage of PVP branching.xlsx]

## Sheet: 工作表1
blue light control	Pdaf-6::miniSOG no light	Pdaf-6::miniSOG vulva blue light	Pcdh-3::miniSOG vulva no light	Pcdh-3::miniSOG vulva blue light
30/33	43/44	8/60	52/55	7/57
0.909091	0.977273	0.133333	0.945455	0.122807
