# Supplementary material for: Insulin and epidermal signals independently shape sexually dimorphic neurite branching in C. elegans
Source: EMBO Rep. 2025 Oct 31;26(23):5859–76. doi: 10.1038/s44319-025-00608-0 (PMC12678580; doi:10.1038/s44319-025-00608-0)
Supplement: Supplementary file 8 — Source data Fig. 5 [file 44319_2025_608_MOESM8_ESM.zip › Figure 5/5E/percentge of branch number.xlsx]

## Sheet: 工作表1
	WT herm	let-60(n1046) herm	WT male	lin-12(n137) male
0 branch	4	3	0	9
1 branch	46	39	0	22
2 branches	0	20	0	0
3 branches	0	1	0	0
total	50	63	40	31
