# Supplementary material for: Insulin and epidermal signals independently shape sexually dimorphic neurite branching in C. elegans
Source: EMBO Rep. 2025 Oct 31;26(23):5859–76. doi: 10.1038/s44319-025-00608-0 (PMC12678580; doi:10.1038/s44319-025-00608-0)
Supplement: Supplementary file 8 — Source data Fig. 5 [file 44319_2025_608_MOESM8_ESM.zip › Figure 5/5B/percentage of PVP branching.xlsx]

## Sheet: 工作表1
WT	egl-1(n487)	egl-1(n1084)	pnc-1(ku212)	egl-17(ay6)	egl-15(ay1)	lin-39(n1760)
48/50	36/45	45/53	41/46	48/52	40/43	7/53
0.96	0.8	0.849057	0.891304	0.923077	0.930233	0.132075
