# Supplementary material for: Insulin and epidermal signals independently shape sexually dimorphic neurite branching in C. elegans
Source: EMBO Rep. 2025 Oct 31;26(23):5859–76. doi: 10.1038/s44319-025-00608-0 (PMC12678580; doi:10.1038/s44319-025-00608-0)
Supplement: Supplementary file 9 — Source data Fig. 6 [file 44319_2025_608_MOESM9_ESM.zip]

Archive with 24 entries (20 files):
- Figure 6/
- __MACOSX/._Figure 6
- Figure 6/6A/
- __MACOSX/Figure 6/._6A
- Figure 6/.DS_Store
- __MACOSX/Figure 6/._.DS_Store
- Figure 6/6B/
- __MACOSX/Figure 6/._6B
- Figure 6/6C/
- __MACOSX/Figure 6/._6C
- Figure 6/6A/GFP TRA-1 Fluorescence intensity (A.U.).xlsx
- __MACOSX/Figure 6/6A/._GFP TRA-1 Fluorescence intensity (A.U.).xlsx
- Figure 6/6A/.DS_Store
- __MACOSX/Figure 6/6A/._.DS_Store
- Figure 6/6B/daf-2 L4 Factin.jpg
- __MACOSX/Figure 6/6B/._daf-2 L4 Factin.jpg
- Figure 6/6B/WT L4 Factin.jpg
- __MACOSX/Figure 6/6B/._WT L4 Factin.jpg
- Figure 6/6B/lin-39 L4 Factin.jpg
- __MACOSX/Figure 6/6B/._lin-39 L4 Factin.jpg
- Figure 6/6B/F-actin distributiion.xlsx
- __MACOSX/Figure 6/6B/._F-actin distributiion.xlsx
- Figure 6/6C/Ratio of LifeAct Intensity.xlsx
- __MACOSX/Figure 6/6C/._Ratio of LifeAct Intensity.xlsx
