# Supplementary material for: Insulin and epidermal signals independently shape sexually dimorphic neurite branching in C. elegans
Source: EMBO Rep. 2025 Oct 31;26(23):5859–76. doi: 10.1038/s44319-025-00608-0 (PMC12678580; doi:10.1038/s44319-025-00608-0)
Supplement: Supplementary file 9 — Source data Fig. 6 [file 44319_2025_608_MOESM9_ESM.zip › Figure 6/6A/GFP TRA-1 Fluorescence intensity (A.U.).xlsx]

## Sheet: 工作表1
fluorescence intensity
D1	daf-2	lin-39	Pcdh-3::miniSOG	let-60
515.551	684.387	402.644	40.156	243.463
463.12	544.642	342.74	357.839	644.083
488.127	395.775	606.923	907.77	357.695
289.153	952.608	555.611	469.324	566.288
493.891	991.019	377.113	663.429	85.529
796.005	1005.97	585.338	942.226	507.409
481.811	749.899	1100.24	797.286	591.275
617.464	471.285	669.551	654.274	402.544
650.22	388.547	984.126	643.347	553.163
554.962	311.009	715.919	262.663	174.711
422.283	321.397	429.071	448.096	323.77
670.356	681.522	474.831	929.59	233.321
634.083	1137.15	575.916	478.955	499.361
458.73	899.751	341.099	335.687	650.627
411.548	354.989	531.027	211.355	374.749
365.529	344.884	684.369	185.862	577.39
449.253	508.16	193.768	84.681	364.144
357.628	372.134	159.833	352.091	185.362
256	746.759	572.549	200.217	312.318
577.724	397.091	433.869	83.63	280.135
579.301	534.522	306.12	746.999	333.469
516.247	364.674	730.582	439.812	517.719
439.388	278.68	482.506	842.513	522.955
745.559	305.758	512.367	682.867	259.073
685.815	389.849	538.431	642.476	441.882
135.342	283.835	615.824	500.53	393.654
	651.566	430.614	818.302	443.391
	623.994	387.787	385.414	339.226
	545.846	515.133	442.301
	446.866	645.141	612.475
	1034.58	444.459	505.669
	849.167	904.293	477.52
	586.573	383.882	786.332
	190.993	582.757	751.576
	425.109	653.105	244.918
	1012.77	321.651	205.752
	816.466	698.679	476.396
	945.886	611.721	472.127
	400.45	410.386	409.331
	345.95	365.97	445.2
	332.328	467.896	264.638
	261.08	731.801	562.332
	538.241	622.005	306.178
	498.021	386.644	427.523
	923.087	481.036
	668.909	860.629
		638.359
		863.626
		656.555
		552.253
