# Supplementary material for: Insulin and epidermal signals independently shape sexually dimorphic neurite branching in C. elegans
Source: EMBO Rep. 2025 Oct 31;26(23):5859–76. doi: 10.1038/s44319-025-00608-0 (PMC12678580; doi:10.1038/s44319-025-00608-0)
Supplement: Supplementary file 9 — Source data Fig. 6 [file 44319_2025_608_MOESM9_ESM.zip › Figure 6/6B/F-actin distributiion.xlsx]

## Sheet: 工作表1
distance	WT																			lin-39(n1760)																				daf-2(e1370)
15.0075	0.801106	0.819204	1.08309	0.266114	0.592724	0.419915	0.395851	-0.24669	0.161355	0.473518	0.215653	0.225463	0.11571	0.390173	0.502108	0.183747	1.13991	0.413643	0.084287	0.106483	0.50892	0.551457	1.24066	1.05271	0.408959	0.522374	-0.04039	0.793244	1.34695	0.16021	1.48007	1.82051	0.977186	1.43379	0.945787	0.962235	0.993734	0.559114	0.984533	3.41188	0.695633	0.667928	0.99834	0.47234	1.39984	0.909051	0.482898	1.20123	0.686084
14.9213	0.961258	0.702865	0.623	0.093379	1.15679	0.468395	0.528164	0.258679	0.181388	0.239339	0.917782	0.325028	0.068295	0.013211	0.391113	0.101367	1.488	0.354074	0.153464	0.219155	0.394685	0.641851	1.11799	1.33307	0.297186	0.500189	-0.11454	1.17751	1.19361	0.135117	1.41935	2.31972	1.10868	1.2697	1.45008	0.31958	0.842514	0.736821	1.23243	3.49805	0.559071	0.684343	0.978376	0.508665	1.419	0.931875	0.475048	0.983245	0.676768
14.835	0.616443	0.494889	0.160297	0.708295	-0.01	0.385155	0.954286	1.04874	0.078809	0.099175	1.02856	0.27259	0.059602	-0.02671	0.3385	0.078892	1.29595	0.189964	-0.10201	0.307937	0.562731	0.563588	1.26867	1.3532	0.199671	0.509591	1.73626	0.746747	-0.00961	0.201947	1.50263	2.17241	0.649664	0.805194	1.16698	0.438476	1.3252	0.435745	1.27016	3.47499	0.593306	0.621013	0.971453	0.445652	1.28737	0.876848	0.402046	1.00316	0.646422
14.7487	0.779494	0.556876	0.301928	0.672218	-0.3171	0.37277	2.23994	0.693746	0.228697	-0.08323	0.773694	0.230121	0.217846	0.470218	0.368214	-0.08998	0.97529	0.333993	0.332794	0.332251	0.460158	0.268143	1.22791	1.10617	0.192295	0.601648	0.929426	1.19502	0.907885	0.236801	1.72865	2.03546	0.251073	1.10131	0.85	0.404251	1.01997	0.371721	0.93752	3.59747	0.567695	0.569087	1.02262	0.386919	1.41852	0.820852	0.44725	1.40989	0.674874
14.6625	0.612476	0.297814	0.073845	0.11899	-0.36309	0.295439	0.425773	0.840296	0.233932	0.059978	0.7506	0.41443	0.144897	0.465939	0.412149	0.141931	0.807506	0.298103	0.004484	0.367741	0.405743	0.215347	1.27207	0.940892	0.226758	0.750208	0.774117	0.946195	1.73467	0.132311	1.85636	1.91272	1.56907	1.24548	1.39333	0.35119	0.910934	0.53791	1.0312	3.73534	0.718054	0.658	0.971216	0.333621	1.50696	0.985821	0.460636	1.34194	0.770839
14.5763	0.880361	0.362956	0.715802	-0.00182	0.135262	0.359451	0.197981	0.468217	0.181899	-0.07255	0.664783	0.424844	0.082265	0.687469	0.397291	-0.03595	0.368213	0.092899	0.200765	0.463841	0.394941	0.327302	1.0325	1.05091	0.250669	0.818878	0.183292	1.02087	0.614102	0.198834	1.88939	1.88546	0.635779	0.601056	0.756807	0.566539	0.293575	0.518484	0.486679	3.5601	0.687233	0.77365	0.853149	0.440081	1.41078	0.899257	0.453522	1.33214	0.734196
14.49	0.974385	0.27813	1.19291	0.232359	-0.18383	0.499716	-0.33045	0.159316	0.300879	0.293441	0.746993	0.38107	0.128046	0.905534	0.526504	0.000469	0.387431	0.437392	0.183336	0.357695	0.396234	0.294993	0.701012	1.67644	0.372095	0.95438	-0.00882	1.33013	-0.14706	0.120036	2.05272	1.45719	1.50212	0.424392	0.836976	0.985557	0.530952	0.654986	0.922614	3.51066	0.513839	0.795754	0.916012	0.529748	1.43197	1.02612	0.477837	1.52092	0.681468
14.4038	0.704897	0.531115	0.783655	0.49596	0.397884	0.315709	0.661622	0.641238	0.337602	0.323681	0.995028	0.340065	0.013425	-0.33997	0.414284	0.180287	0.614468	0.492228	0.207618	0.190059	0.282866	0.337429	1.39053	1.44931	0.287215	0.984715	-0.02584	1.44225	0.530972	0.131211	2.30113	1.70345	0.488512	0.735755	1.22172	0.833974	1.03615	0.845306	0.794101	3.46504	0.52303	0.752393	1.00279	0.503341	1.54149	1.03759	0.495491	1.66631	0.739717
14.3175	0.446094	0.902868	1.45555	-0.12419	-0.06432	0.364263	1.62952	0.346412	0.178614	0.396127	0.722684	0.267886	0.084829	0.461266	0.400633	0.075158	0.990032	0.466151	0.129757	0.46981	0.255202	0.381313	1.20007	1.15214	0.43557	1.0394	0.916743	1.80775	0.966155	0.191972	2.20188	1.67928	1.47544	0.905651	0.762892	1.14652	1.55749	0.853624	0.942092	3.39839	0.561295	0.709455	0.938209	0.351806	1.60294	1.06077	0.415283	1.66915	0.692135
14.2312	1.22489	0.844542	1.09759	-0.00841	-0.83138	0.154955	1.05041	0.35325	0.204021	0.400176	1.23896	0.40492	0.170411	0.524827	0.400292	-0.06611	1.82226	0.343417	-0.03468	0.587995	0.278486	0.574336	1.25465	1.14977	0.165295	1.03437	0.996269	2.05269	1.63126	0.142401	2.1551	1.57821	0.41333	0.719479	1.25301	0.585244	0.909028	0.436867	0.901311	3.70559	0.557197	0.719722	1.02106	0.324995	1.52351	1.18129	0.427784	1.57878	0.723167
14.145	1.27406	0.696158	1.0178	-0.77747	-0.6489	0.434733	0.881078	0.502527	0.413649	0.16442	0.637678	0.58789	0.152224	0.567326	0.407897	0.111025	1.48727	0.280072	-0.15602	0.493846	0.446674	0.483205	1.51562	1.31921	0.166689	0.942486	-0.86803	2.13926	1.28224	0.255981	2.14451	1.20715	0.741691	0.8357	1.10157	1.30901	1.56298	0.456402	0.883597	3.87508	0.488092	0.783184	1.06989	0.321693	1.45158	1.27021	0.384979	1.6204	0.686465
14.0588	1.02705	0.731164	1.0635	0.709271	-0.90477	0.216205	0.01811	0.372521	0.208768	0.337905	0.65395	0.453237	0.125224	-0.16775	0.432268	0.044369	0.859944	0.395492	0.052158	0.485795	0.441193	0.379399	1.20881	1.53679	0.556361	1.08555	0.531687	2.38867	0.77017	0.179475	2.2729	0.94862	0.629903	1.05587	1.55428	0.999662	0.723618	0.851709	0.962697	3.67288	0.430235	0.743725	1.08804	0.335744	1.41906	1.41967	0.341693	1.78499	0.811051
13.9725	0.791565	0.818937	0.883505	0.64513	0.637191	0.483854	1.03668	0.542588	0.210208	0.409348	0.243546	0.243041	0.16354	0.408757	0.406615	0.143381	0.817361	0.253965	0.104121	0.691501	0.294017	0.310811	1.30062	1.16978	0.480957	1.1505	0.080981	2.70677	1.25825	0.17045	2.71283	1.11484	1.47686	1.05052	1.37189	0.830307	0.487075	0.823418	0.790493	3.47142	0.342182	0.748219	1.10711	0.29022	1.39201	1.31441	0.414766	1.68497	0.838436
13.8862	0.828043	1.00338	1.4278	-0.04746	-0.57786	0.20735	1.95586	0.512307	0.254928	0.418879	1.34799	0.289196	0.1346	0.782047	0.459785	0.073938	0.857275	0.6964	-0.01614	0.727372	0.325015	0.346185	0.972608	1.06826	0.438694	1.03155	0.02865	2.83671	0.353217	0.217964	2.84645	0.468423	1.04916	0.729941	0.390486	0.660653	1.10293	0.900246	0.772245	3.35488	0.369305	0.771121	1.20331	0.362286	1.4802	1.2362	0.424839	1.83188	0.820529
13.8	0.744449	1.35221	1.14276	0.048693	-0.54424	0.542799	0.994779	0.923163	0.273139	0.164312	0.682672	0.343819	0.220776	0.569219	0.510718	-0.005	1.12792	0.744861	0.206444	0.529922	0.340021	0.221607	1.63157	1.40327	0.490469	1.08669	0.442202	2.56245	0.677714	0.152683	2.61924	1.00972	0.84051	0.738516	0.47735	0.80611	1.92128	0.735508	1.19254	3.59552	0.528386	0.864706	1.18247	0.480405	1.32336	1.44371	0.392652	1.82837	0.798703
13.7137	0.815219	1.06289	0.626693	-0.61797	0.274036	0.36483	-0.0112	0.892619	0.385177	-0.02361	0.30493	0.368355	0.174035	-0.27027	0.483574	0.233183	0.662143	0.725714	0.379225	0.559193	0.43191	0.257602	1.65765	1.17095	0.535961	1.00299	0.049366	2.99852	-0.51098	0.18753	2.77968	0.907634	0.547928	1.04875	1.17389	0.902201	1.35878	0.532383	1.14031	3.14421	0.564583	0.864575	1.13294	0.397443	1.46137	1.38798	0.463403	2.02377	0.729438
13.6275	1.08846	0.466752	0.318182	0.270707	0.724775	0.359213	0.01642	1.03306	0.293474	0.008348	0.517435	0.347779	0.219865	-0.01554	0.491736	0.218725	0.469269	0.527231	0.4333	0.696531	0.343584	0.432117	1.59333	1.10502	0.619765	1.05779	-1.28376	2.36814	3.04898	0.158267	2.64423	1.04042	1.25091	1.17353	0.798437	0.946576	0.49555	0.492354	0.932456	3.20415	0.589579	0.708412	1.13514	0.356367	1.44045	1.62207	0.483408	2.35263	0.601697
13.5413	0.831579	0.501069	0.751559	0.653497	0.197358	0.622618	0.670042	0.716734	0.191068	0.18882	0.483855	0.219111	0.320298	0.393167	0.570344	-0.0549	0.376467	0.629422	0.439755	0.915598	0.18618	0.354773	1.22272	1.25324	0.846364	0.834541	-0.32391	3.41995	0.037325	0.055898	2.84115	0.463139	0.880032	0.521619	0.709428	0.908651	0.945899	0.682675	1.13248	3.49824	0.586213	0.759331	1.07999	0.347527	1.58334	1.59228	0.423968	2.23894	0.541573
13.455	0.898072	0.816827	0.589369	0.447699	0.488321	0.515778	0.729315	0.987761	0.264875	0.528731	0.449694	0.30587	0.271339	1.29886	0.52387	0.042235	0.656106	0.44236	0.023424	0.968495	0.229621	0.35119	1.41519	1.19853	0.583378	0.863662	1.02735	3.24215	5.42776	0.133339	2.35925	0.854643	-0.31995	0.857049	0.936986	0.866308	1.05017	0.615313	0.683795	3.28293	0.539021	0.648476	1.15413	0.63267	1.62283	1.62446	0.442642	2.41075	0.559507
13.3687	0.57509	0.999302	1.06779	0.220892	0.928338	0.442966	1.09478	1.55899	0.270922	0.552271	0.028627	0.368756	0.381752	-0.55399	0.525039	-0.01446	0.753755	0.320577	-0.06361	0.546948	0.261488	0.289276	1.10161	0.8405	0.697216	1.10403	0.933081	2.80561	1.04498	0.129962	2.32668	0.531852	0.552125	0.505093	1.01102	0.631193	1.18493	0.432517	0.705446	3.21194	0.425845	0.844972	1.13942	0.648417	1.59248	1.70074	0.566907	2.55866	0.569993
13.2825	1.00053	0.991674	1.01577	0.82049	0.684156	0.364098	0.161175	0.44849	0.298685	0.302756	0.238535	0.341461	0.360753	0.116206	0.501413	0.010972	0.820975	0.819803	0.414345	1.28416	0.193375	0.311859	1.33642	0.743884	0.73782	1.25688	-0.39451	2.44687	-0.16473	0.152955	2.39384	0.486052	0.576601	0.786343	0.505308	1.20097	0.70587	0.271034	0.46019	3.43378	0.415054	0.878658	1.0865	0.529984	1.46399	1.73891	0.435138	2.70216	0.535652
13.1962	0.734136	0.59864	1.69103	1.06059	-0.17087	0.49066	-1.12068	0.42216	0.349371	0.179038	0.253486	0.120965	0.307685	0.716842	0.616963	-0.01823	0.582891	0.735776	0.59631	1.22654	0.122334	0.422546	1.74787	0.665096	0.853441	1.21961	-1.42146	3.24399	1.3293	0.235373	2.36904	1.16008	0.651056	0.881269	0.697843	1.33448	1.1588	0.590196	0.358618	3.26436	0.328221	0.906478	1.0486	0.487459	1.55588	1.73637	0.481815	2.69152	0.482846
13.11	1.01074	0.47116	0.501376	0.274887	0.314505	0.338339	0.60718	0.943566	0.347003	0.306662	0.234141	0.233497	0.417741	0.861899	0.523081	-0.02652	0.88064	0.813267	0.016959	1.55436	0.151047	0.276976	1.55677	0.957513	0.990607	1.20379	-1.40492	3.09607	2.87398	0.256367	2.13916	0.524025	0.701525	1.06782	1.03524	1.03974	1.18947	0.508962	0.610928	3.04088	0.312454	0.856527	1.11818	0.517393	1.41664	1.67486	0.472025	2.87286	0.503372
13.0238	0.822873	0.301378	0.933238	1.04825	-0.05159	0.369696	1.29417	0.774684	0.386327	0.048119	0.493161	0.400891	0.447176	0.447133	0.570426	0.130599	0.761228	1.03482	0.243316	1.83643	0.282155	0.226845	1.90165	0.863619	0.854782	1.33663	0.718108	3.70329	3.1654	0.358937	2.44937	0.23352	0.705848	0.418424	0.40053	1.13806	0.968537	0.366632	0.402351	2.91119	0.534435	1.2858	1.06843	0.594851	1.25934	1.60909	0.371926	3.18228	0.562791
12.9375	1.13024	0.950462	0.463879	-0.01157	-0.02147	0.450961	0.02794	0.443385	0.409818	0.16614	0.336765	0.417199	0.500194	0.126188	0.655787	0.036772	0.79724	0.992596	0.097886	1.80248	0.232148	0.401231	1.50306	0.731596	1.296	1.3867	-0.3062	3.6134	1.06974	0.292264	2.28801	0.629049	1.80315	0.825468	0.314373	1.47902	0.709945	0.404773	0.233365	2.97856	0.515605	1.42326	0.951772	0.626582	1.14241	1.58082	0.415573	3.18615	0.604012
12.8512	0.861975	1.2245	0.514428	-0.16553	0.578445	0.226157	-0.93174	0.510428	0.313449	0.654491	-0.22505	0.343659	0.478769	0.814949	0.556409	0.160668	0.744351	0.420943	0.502143	1.83818	0.211546	0.138986	1.26004	0.962305	1.07182	1.35973	0.293503	3.48583	1.21623	0.277675	2.72984	0.717045	1.37864	0.901104	0.57557	1.35664	1.00322	0.4132	0.439461	3.10421	0.491623	1.33417	1.03502	0.574239	1.0473	1.68565	0.379791	3.18158	0.711136
12.765	0.965986	0.981059	0.817705	-1.55921	0.323206	0.232871	1.2564	0.970682	0.359492	-0.04056	-0.34713	0.345089	0.448156	0.51471	0.57023	-0.01351	0.668097	0.703718	0.126698	1.8467	0.175466	0.395152	1.43221	0.813547	1.05371	1.14309	0.254107	4.14023	1.27156	0.379573	2.59981	0.190156	1.0544	0.749969	0.919881	2.0526	1.25466	0.809792	0.589687	3.02073	0.44326	1.70855	1.21422	0.49531	1.04882	1.80277	0.493523	3.51592	0.816313
12.6788	1.19924	0.596854	0.879619	-0.15647	0.419674	0.505771	0.302676	1.23572	0.145837	0.289356	0.187138	0.430589	0.488254	0.68346	0.712867	0.018767	0.365339	0.711603	0.185888	1.93385	0.119899	0.418963	0.990239	1.04046	1.37015	1.19399	0.84943	4.00238	-0.55835	0.517925	2.1354	0.592895	1.61878	0.812529	0.662839	1.26466	0.663579	0.601332	0.824077	2.97804	0.433933	1.9745	1.28982	0.570544	1.08841	1.58264	0.34856	3.39162	0.711478
12.5925	0.881265	0.039667	1.13659	0.552977	0.087314	0.55963	0.007624	1.23624	0.262612	0.151127	0.71248	0.448968	0.592241	0.386822	0.641214	0.091195	0.044595	0.83691	0.024203	2.18942	0.175408	0.327547	1.28323	1.06879	1.39985	1.07995	2.51283	3.68053	1.63366	0.664446	2.05202	0.683503	0.647538	0.792537	0.762502	1.36564	0.544783	0.775728	0.793568	2.93001	0.414898	1.8457	1.25697	0.448415	1.07768	1.58015	0.445502	3.99027	0.807767
12.5063	1.16662	-0.01116	1.01768	1.0451	0.829599	0.753406	0.014871	1.11556	0.187308	0.764522	0.596273	0.492445	0.648131	-0.29006	0.730163	-0.03742	0.32756	0.725882	0.082133	2.3207	0.24157	0.264573	1.27598	0.86753	1.28181	1.25408	0.941354	3.30434	3.28897	0.587483	2.566	0.710831	0.435182	1.12304	1.08421	1.60942	0.750394	0.721198	0.615418	2.91525	0.426547	1.94991	1.39418	0.415269	0.918446	1.54492	0.47989	3.71308	0.829515
12.42	0.912569	1.07419	1.53162	0.376927	1.33404	0.341395	0.984614	0.771048	0.269262	-0.04586	0.69814	0.395455	0.374029	0.244544	0.774394	-0.03756	0.359508	0.76073	0.285177	2.35109	0.075618	0.397429	1.1253	1.22328	1.26693	1.14074	0.389805	3.33978	2.74046	0.588833	2.76395	0.237725	0.583267	1.05751	0.848308	2.10053	0.88839	0.613042	0.351216	2.67521	0.431162	2.20436	1.51874	0.548753	1.0528	1.58511	0.579465	3.86208	0.963804
12.3337	0.728783	0.766364	0.391057	0.21009	0.239815	0.17517	-0.1896	0.551545	0.336476	0.199712	0.682677	0.462187	0.642874	0.425212	0.844272	0.063618	0.199567	0.81711	0.191295	2.36783	0.078472	0.289134	0.886212	1.22541	1.6442	1.45606	0.455466	2.73392	2.38842	0.656384	2.63495	0.414062	0.120657	0.920839	0.521428	2.04709	0.801755	0.536788	0.357019	2.82079	0.442011	2.09995	1.50863	0.597838	1.11879	1.51602	0.552467	4.1948	0.982714
12.2475	0.497787	0.499765	0.246111	-0.03506	0.414713	0.51554	0.647436	0.796401	0.345309	0.420097	0.581921	0.46142	0.586123	0.847809	0.93607	-0.0414	0.327725	0.614391	0.232557	2.1837	0.068428	0.351113	1.15764	1.11482	1.7351	1.38761	-0.54258	2.37169	1.81981	0.630478	2.54963	1.0844	0.097972	0.817468	0.748528	1.82614	1.05689	0.521603	0.424473	2.75855	0.39358	1.9486	1.50567	0.716159	0.994396	1.4098	0.481567	4.10848	1.05494
12.1613	0.802756	1.1859	0.428913	0.444798	1.47409	0.795337	1.3274	-0.17864	0.159614	-0.04174	0.275305	0.469499	0.473096	0.407028	1.11915	-0.02891	0.634138	0.636026	0.328834	2.39291	0.081897	0.435984	0.901049	1.58358	1.44476	1.23953	0.779392	2.04255	2.30702	0.619667	2.3859	0.654417	0.827219	0.310499	1.01866	2.2237	1.02712	0.548389	0.400464	2.75627	0.358144	2.13811	1.63839	0.760898	0.813966	1.27591	0.38471	4.27474	1.05746
12.075	0.616831	1.76978	1.16216	0.124206	0.491618	0.653847	1.04676	0.633663	0.175399	0.391756	-0.01126	0.387215	0.385504	0.752588	1.26408	0.036587	0.440525	0.61782	0.131681	2.30297	0.188109	0.514802	0.976258	1.62761	1.62377	1.23324	0.49924	2.16288	2.17369	0.701992	2.20917	0.317347	0.61962	0.675524	0.988085	2.53543	0.923535	0.626038	0.420865	2.54727	0.392799	1.85577	1.67491	0.610722	0.610536	1.3133	0.331196	3.97903	1.12951
11.9888	0.954877	1.64765	0.896505	0.264128	0.333193	0.821242	1.38838	0.353606	0.239189	0.211285	0.453189	0.321274	0.329813	0.78747	1.42178	0.1246	-0.1105	0.745997	0.140175	2.26389	0.207412	0.565335	0.849051	1.90109	1.58757	0.972333	1.16898	2.42681	3.86645	0.6774	2.19907	1.04955	1.38954	0.682746	0.984199	2.28306	0.562227	0.70708	0.364953	2.49947	0.422176	2.05921	1.64571	0.651169	0.764629	1.41412	0.459121	4.0773	1.07981
11.9025	1.01557	1.25326	0.043362	-0.05022	-0.02931	0.660342	1.53456	0.320585	0.145849	0.71816	0.356545	0.252151	0.272676	0.489717	1.36673	0.093096	0.199156	0.885049	0.279548	2.20716	0.243797	0.351087	0.458319	1.73788	1.5736	1.28436	0.424824	2.25057	2.59927	0.605292	1.97071	0.716601	0.925597	0.516153	0.334423	1.17262	0.233017	0.45643	0.409875	2.57247	0.406205	1.83553	1.71776	0.634366	0.48832	1.37712	0.417895	4.22113	1.20599
11.8162	1.23517	0.836434	0.695483	0.865711	-0.49672	0.613691	0.634394	0.900605	0.134556	0.723856	-0.08716	0.229091	0.273319	0.45052	1.56223	0.113525	0.383488	0.500267	0.078428	2.1007	0.212004	0.477178	0.244916	1.47466	1.42563	1.29407	0.354786	2.03021	1.41735	0.6279	2.09949	0.748899	0.764977	0.607257	0.838112	1.8012	0.795186	0.523737	0.510709	2.70004	0.467261	1.89147	1.59978	0.52812	0.692404	1.28249	0.472931	3.8749	1.22639
11.73	1.0195	0.341493	0.87853	0.131822	0.151529	0.419787	0.287735	0.892582	0.160543	0.892182	0.132403	0.166102	0.282438	0.305977	1.67229	0.076179	0.487337	0.849563	0.162543	1.91102	0.198009	0.510638	0.387491	1.2792	1.5563	1.3265	-0.04793	2.31975	2.34755	0.7959	2.02411	0.742199	0.763096	1.01873	0.351133	1.47077	0.153633	0.28165	0.676271	2.96324	0.574925	1.66143	1.54038	0.521021	0.827293	1.23029	0.474453	3.9454	1.35686
11.6438	1.31964	0.658971	-0.14608	-0.60264	0.793833	0.785879	2.41339	0.987607	0.199042	0.741054	-0.33362	0.131643	0.342931	0.41273	1.67165	0.049831	0.080278	1.02947	0.082216	1.98049	0.264818	0.428418	0.271632	1.3439	1.39141	1.34347	0.621806	1.866	3.05982	0.712354	1.88122	0.866215	0.632274	1.19187	0.144097	1.69537	0.570486	0.312732	0.499104	2.68767	0.638879	1.73408	1.50604	0.593368	0.587403	1.38151	0.397048	3.919	1.3168
11.5575	1.33457	0.969003	0.592504	-0.30486	0.704671	0.744936	1.14917	1.27972	0.141229	0.503328	0.379921	0.216124	0.277289	0.445097	1.61573	0.11228	0.413382	0.694142	0.176099	2.12322	0.184063	0.599906	0.461512	1.25631	1.47899	1.46673	1.08581	1.91956	1.34589	0.675093	1.44921	0.823264	0.821819	1.03738	0.762799	1.85274	0.505248	0.510385	0.729558	2.6454	0.512854	1.65877	1.47594	0.503914	0.68022	1.2716	0.575112	3.5537	1.44882
11.4712	1.0239	0.412978	0.800906	-0.24128	0.194105	0.583047	0.886775	1.0074	0.288959	0.573266	-0.0568	0.281688	0.278438	-0.27301	1.90389	0.028673	0.251224	0.701498	0.488365	2.06694	0.129698	0.504947	0.055895	0.995047	1.43731	1.3851	-0.49005	2.43581	0.628224	0.703956	1.24783	0.806286	0.96307	1.2813	0.597892	2.05023	0.954904	0.599033	0.929647	2.48335	0.496609	1.40708	1.53059	0.426928	0.791343	1.42324	0.43843	3.30734	1.30171
11.385	0.735308	1.07397	0.664608	-0.20766	-0.0913	0.686869	0.781927	0.682915	0.332205	0.50125	0.07207	0.248397	0.162906	0.074744	1.8518	0.085957	0.086356	0.658925	0.646015	1.9884	0.042716	0.651784	0.94869	1.15299	1.49507	1.26044	0.275993	2.07397	2.57011	0.767273	1.0717	0.665046	0.534218	1.17939	0.645446	1.60814	1.50254	0.808342	0.883433	2.60568	0.567178	1.42123	1.61154	0.503824	0.99362	1.42826	0.338458	3.04561	1.24995
11.2987	0.820404	1.21005	0.171868	0.606851	0.075673	0.85163	1.59311	1.04048	0.236694	0.739227	0.365722	0.234057	0.077612	0.11875	1.90193	0.082927	0.063114	0.94204	0.70256	1.86594	0.280655	0.831951	0.588819	0.858788	1.57741	1.32347	0.656825	1.63899	2.92295	0.757962	1.17523	0.214865	0.69176	1.26031	0.982683	1.84464	0.638831	0.801775	0.856184	2.49589	0.446821	1.46118	1.65448	0.547844	1.01693	1.56332	0.478573	2.9781	1.27329
11.2125	0.484804	0.428286	0.280446	0.838192	0.084882	0.588316	1.65397	1.30341	0.223404	0.706372	0.753984	0.211363	0.114215	-0.28811	1.89539	0.115841	0.75897	0.739611	0.393287	1.7044	0.204634	0.621157	1.02049	0.958778	1.32497	1.19493	1.08581	1.65932	3.7887	0.785689	1.05415	0.867888	1.17578	1.05159	0.406372	2.22014	1.12294	0.865827	0.715349	2.64244	0.482286	1.4221	1.48751	0.519965	0.945294	1.52405	0.559609	2.90047	0.968239
11.1263	0.986022	0.410134	0.485427	0.262927	0.451787	0.485629	2.34299	1.12637	0.259663	0.589855	0.278324	0.174124	0.123888	-0.66361	1.92202	0.278304	0.463972	1.06984	0.643919	1.8844	0.19975	0.73597	1.27193	0.901249	1.59772	1.36215	-0.89277	1.62416	3.44349	0.917786	0.671018	0.268771	0.143503	0.576787	0.719755	2.15279	0.95484	0.709488	0.564796	2.6517	0.497438	1.29916	1.45027	0.450561	1.08517	1.69498	0.405415	2.81384	0.98894
11.04	0.702579	1.05155	0.926256	0.925543	0.244193	0.714109	1.70562	1.24587	0.202698	0.49953	0.393885	0.15024	0.134165	0.82511	2.01243	0.182195	0.846804	1.02173	-0.08402	1.55018	0.286551	0.560691	1.11948	0.689615	1.55429	1.35297	0.744373	1.26257	2.0114	0.920492	0.388993	0.702514	1.26845	0.804755	0.332141	1.50162	0.851996	0.652852	0.671432	2.55557	0.500473	1.41654	1.43838	0.459625	1.09439	1.49008	0.322517	2.96994	0.982236
10.9537	0.809218	1.18174	0.650553	0.717189	0.756002	0.67946	0.765367	1.82092	0.190674	0.701212	0.082939	0.235774	0.142739	0.302497	2.00505	0.023474	1.13388	0.879579	0.445161	1.78573	0.328316	0.731223	0.747582	0.62137	1.5851	1.26541	-0.50756	1.21672	2.22717	0.969406	0.748549	1.0771	1.19568	1.37025	0.400745	1.36281	0.544241	0.56921	0.749876	2.59471	0.589228	1.38645	1.38598	0.447607	0.998927	1.59662	0.547965	2.45733	0.85105
10.8675	0.678515	1.07767	0.63024	0.427657	-0.36524	0.863137	0.985787	1.05146	0.284966	0.811172	0.389996	0.189917	0.140244	0.17776	2.05403	0.166456	0.627403	0.615137	0.511423	1.65583	0.289841	0.465318	1.18834	0.715034	1.61687	1.15033	0.980751	0.96041	2.00111	1.14605	0.834108	0.890518	1.24733	1.12471	0.544145	1.7019	0.672572	0.828069	0.679531	2.52144	0.453358	1.24873	1.29421	0.300542	1.10986	1.57864	0.449232	2.32009	0.83062
10.7812	0.796472	1.0271	0.897156	1.22225	-0.26292	0.758016	1.29096	0.984941	0.289376	0.971937	0.8181	0.015015	0.13965	0.143421	1.98778	0.115241	0.069356	1.06804	0.434535	1.39793	0.271834	0.451336	1.49676	0.939263	1.57859	1.23721	-0.08733	0.761687	2.08224	1.36285	0.667627	0.778598	1.21961	0.701673	0.843749	2.06815	0.520507	0.74637	0.852822	2.5216	0.534484	1.30408	1.24136	0.296667	0.851966	1.58063	0.405344	2.5672	0.810657
10.695	0.97959	1.18509	0.962744	0.720963	-1.07614	0.672709	2.13426	0.72066	0.369265	0.830269	0.476641	0.0668	0.148838	0.083189	1.95647	0.173194	0.532096	0.752371	0.396364	1.51827	0.205394	0.689718	1.31505	0.886834	1.76923	1.28295	-0.29307	0.759788	2.64299	1.45865	0.862756	0.68207	1.29363	1.09304	0.915332	1.92199	0.689778	0.533094	0.830433	2.37595	0.412937	1.27804	1.23844	0.39705	0.909834	1.55611	0.38614	2.4802	0.78351
10.6088	0.930179	0.618064	1.01685	0.383109	0.24429	0.588426	2.43681	1.30594	0.245062	0.800638	0.28095	0.192515	0.272517	0.268251	2.26644	0.096447	0.341727	0.427061	0.216891	1.67919	0.248833	0.424719	1.41024	1.18393	1.74752	1.0695	0.906335	0.788608	2.25899	1.42204	1.02128	1.34376	0.255046	1.28847	0.820803	1.90293	0.840415	0.487238	0.745981	2.59468	0.610049	1.25139	1.27372	0.338732	0.934334	1.29416	0.384059	2.42355	0.934247
10.5225	0.966187	1.41056	0.436684	0.323277	-0.07534	0.607873	1.18934	0.83747	0.338008	0.707232	0.338346	0.25991	0.277884	0.518433	2.13679	0.048013	0.302389	0.805734	0.501591	1.4595	0.228362	0.435053	1.43362	1.22269	1.43984	1.11875	0.810033	0.959628	0.491108	1.64151	0.971134	0.529168	0.252982	1.33908	0.584595	1.65555	0.850126	0.701581	0.852555	2.54299	0.509497	1.32577	1.12059	0.476215	0.817486	1.20347	0.486989	2.3591	0.884034
10.4362	0.853564	2.1728	0.416677	0.295378	0.205649	0.47564	0.619552	0.095191	0.484275	0.462984	0.340243	0.231574	0.224459	0.48523	2.20126	0.111425	0.186221	1.30764	0.582245	1.37636	0.234503	0.443046	1.28411	1.0575	2.17483	1.10433	2.10136	0.414201	0.846547	1.52616	1.04201	0.669496	0.388763	1.28336	0.398087	1.48472	0.951244	0.862078	0.787479	2.40516	0.426674	1.26698	1.03921	0.45265	0.700026	1.22743	0.409648	2.49787	0.714336
10.35	0.85675	2.13849	0.828917	0.59408	0.337473	0.16187	-0.04742	0.867584	0.507593	0.68208	0.204585	0.142893	0.25826	0.889943	1.97233	0.073882	0.098716	1.32555	0.367099	1.46897	0.416015	0.337468	1.68584	1.15935	2.21544	1.03181	0.100898	0.498902	0.76705	1.57774	1.40864	0.515352	0.890097	1.18231	0.738786	1.51332	0.449819	0.180142	1.34684	2.27771	0.5202	1.33826	0.973235	0.54134	0.749751	0.991591	0.425023	2.39343	0.733284
10.2638	0.824965	2.45296	1.11436	0.968969	-0.876	0.290499	0.672862	1.05951	0.388381	0.469649	0.15186	0.099965	0.244716	1.19993	2.15203	0.133759	0.544949	1.5133	0.197444	1.19717	0.30464	0.4469	1.63564	0.879932	2.21853	1.06493	1.22588	0.608987	0.111533	1.57835	1.60868	0.67419	0.29845	1.37112	1.12242	1.64719	0.157317	0.425813	1.25669	2.56035	0.496619	1.44013	0.992865	0.577441	0.630597	1.17381	0.494726	2.246	0.725565
10.1775	0.735781	1.83288	0.422729	1.15422	-0.80979	0.389326	0.666872	0.756101	0.386199	0.590823	0.140974	0.124799	0.281081	0.774116	2.04063	0.21308	0.419583	1.35158	0.199691	1.20503	0.131723	0.467568	1.84446	1.00762	2.33245	1.04897	1.03766	0.852336	-0.09544	1.42461	1.43139	0.640624	0.876751	1.41304	0.208381	1.38521	0.063647	0.750365	1.01687	2.2057	0.466959	1.54524	0.979778	0.527019	0.564607	0.99299	0.526354	1.7979	0.752201
10.0913	0.774747	1.4481	0.714965	0.172372	0.713718	0.360732	3.97311	1.42023	0.62706	0.722352	0.354407	0.176825	0.400702	0.76552	2.0455	0.019485	0.558253	0.927318	0.012583	1.19797	0.167394	0.338502	1.57339	0.963014	2.65147	1.2039	-0.19676	0.926144	0.068567	1.60383	1.81662	0.642018	0.749826	1.37793	0.400447	0.810636	-0.40932	0.766371	1.12982	2.17025	0.564105	1.50191	0.913265	0.464174	0.590342	0.983029	0.538699	1.6834	0.684241
10.005	0.831257	1.12987	1.16541	0.353776	0.66737	0.311501	-0.72249	1.0165	0.710569	0.797306	0.697899	0.171995	0.364465	0.193365	1.94394	0.066071	0.245681	0.998396	0.498033	0.834236	0.202783	0.386732	2.08251	1.04496	2.42691	1.20559	-1.06259	0.775399	-0.54058	1.56085	1.59943	0.377096	0.84023	1.305	0.159071	1.77228	0.70263	0.764237	1.14441	1.94297	0.582955	1.19275	0.998487	0.498893	0.533862	0.974842	0.520932	1.7364	0.680421
9.9187	0.857468	1.5133	0.899866	0.754328	0.423868	0.252154	-0.40708	0.811784	0.841724	0.441236	0.192865	0.170279	0.338129	-0.18523	1.91986	0.283917	0.308097	1.16776	0.57136	0.816829	0.159942	0.311109	1.88068	1.17218	2.82624	1.09571	0.434017	1.0827	-0.71387	1.76103	2.30186	0.623351	0.534183	1.18396	0.682566	1.43551	0.803585	0.428166	1.31818	1.98244	0.612234	1.40641	1.17621	0.534971	0.716628	0.949559	0.513365	1.45724	0.717038
9.8325	0.7493	1.54172	0.550955	1.03717	1.23531	0.290298	-0.47624	1.10254	0.846761	1.03901	0.672268	0.139642	0.359386	0.612789	2.01869	0.313514	0.12204	1.21736	0.057305	0.908148	0.177076	0.232782	1.89969	0.994606	3.09724	1.15557	0.659572	1.19421	0.590423	1.63661	2.00818	0.841556	-0.27801	1.14495	0.779841	1.12316	1.06059	0.838931	1.02591	2.181	0.567432	1.34664	1.1654	0.540026	0.496402	0.972258	0.511821	1.25327	0.65769
9.7463	0.566593	2.51941	0.176491	0.033961	0.290974	0.646072	-0.03991	1.05751	0.630263	0.586989	0.140228	0.104463	0.384019	0.216214	1.93809	0.283695	0.597879	0.984242	-0.14236	0.826273	0.174198	0.3869	1.63136	1.44331	2.91472	1.07302	-0.14844	0.860239	1.1331	1.64866	1.95345	0.812899	-0.28445	1.25301	0.712943	1.10072	0.702368	0.85398	0.922204	2.02073	0.533411	1.26736	1.31699	0.664087	0.458453	0.797821	0.59547	1.21774	0.761426
9.66	0.940364	2.01244	0.92075	-0.23089	-0.19616	0.682661	0.30565	1.23926	0.606829	0.817729	0.73223	0.095044	0.363257	0.694378	1.82794	0.371316	0.134646	0.709369	0.666467	0.899393	0.1598	0.356377	1.64135	1.51836	2.77427	0.948182	1.10847	0.328524	0.321499	1.68445	2.21139	0.227007	0.202094	1.12558	0.306352	1.03782	0.57649	1.24926	1.1544	1.8199	0.74985	1.1452	1.4237	0.607442	0.294809	0.733561	0.550619	1.39247	0.773393
9.5737	1.0483	0.805083	0.850266	0.736307	1.15889	0.33243	-0.18005	1.41793	0.819915	1.08225	-0.11459	0.171824	0.354852	0.569648	1.82779	0.278099	0.037901	0.541438	0.295674	0.900332	0.078292	0.496268	1.43476	1.47703	3.29897	1.1785	0.93736	0.723512	-0.68563	1.76075	2.03672	0.276161	0.740998	0.57845	0.647338	1.21026	0.064154	1.11363	0.546036	1.59803	0.760153	1.00306	1.36268	0.590099	0.349442	1.04192	0.663035	1.10072	0.646822
9.4875	0.734617	1.65661	0.676266	0.694004	0.331691	0.237902	0.184968	0.924619	0.703733	1.13116	0.223073	0.205756	0.291131	1.04267	1.60634	0.24312	0.064428	1.28348	0.223851	0.749472	0.285971	0.320162	1.25016	1.36844	3.1936	1.23889	0.801224	1.1784	0.55123	1.67448	2.12301	0.13362	0.288112	1.13561	0.546363	0.985561	0.581345	0.876935	0.744566	1.43506	0.78793	1.10097	1.40242	0.574554	0.45183	0.911766	0.799398	1.17702	0.470686
9.4012	0.615014	1.38336	0.26572	0.518437	1.26722	0.346041	0.18924	1.52083	0.725159	0.892003	0.212851	0.30413	0.38391	0.44734	1.69172	0.242152	0.162076	0.602038	0.326741	0.830805	0.085053	0.314782	1.4768	1.27136	2.81034	1.28538	-1.21981	0.471338	1.04801	1.85222	2.00176	0.579991	0.615829	1.60298	0.484737	1.15251	0.311807	0.871901	0.63139	1.46699	0.826078	0.972055	1.59024	0.694436	0.537086	0.874542	0.917272	1.22525	0.663457
9.315	0.966261	1.24324	0.05027	1.14805	0.777663	0.54322	-1.79754	0.972581	0.594155	0.845532	0.132697	0.347229	0.427771	0.242136	1.75634	0.114574	0.067795	0.580719	0.230371	0.853096	0.296043	0.234541	1.93992	1.17166	3.37628	1.38114	-0.0717	0.543165	0.98257	1.90074	2.60238	0.342159	-0.35348	1.44651	0.531745	1.16481	0.865087	1.36792	0.705508	1.46691	0.799794	1.13495	1.61267	0.77441	0.39433	0.894699	1.00579	1.28065	0.658699
9.2288	0.771207	1.58091	-0.16591	0.839107	0.983301	0.704615	-1.1562	0.48078	0.5973	0.983689	0.20925	0.151785	0.415909	0.463681	1.68495	0.012009	0.260504	0.961046	0.08396	0.974991	0.193656	0.479209	1.93689	1.239	3.3178	1.47066	0.175007	0.919023	-0.78168	1.78927	2.82004	0.095218	-0.4256	1.48118	0.568895	1.07567	1.19167	1.70323	0.563033	1.2208	0.711331	1.12621	1.50891	0.691066	0.288676	0.843198	1.0494	1.37345	0.550935
9.1425	0.5064	1.11835	0.943434	0.824505	1.2656	0.59492	-0.3231	0.804904	0.618842	0.928226	0.271327	0.08867	0.403167	0.395346	1.57809	0.148174	0.075433	1.3799	0.134197	0.63947	0.252491	0.453095	1.84341	1.31259	2.10592	1.31192	0.861774	0.433666	-1.23984	1.79729	2.58282	0.13589	0.256123	1.20211	1.49772	1.33454	1.07368	2.01853	0.723448	1.14446	0.800623	1.33019	1.51224	0.618955	0.465902	0.856497	1.23161	1.08604	0.673839
9.0562	0.268739	1.26747	0.754043	1.31813	0.558838	0.508003	-0.69784	1.0805	0.712345	0.648472	0.693833	0.170279	0.491175	-0.37266	1.6216	0.150906	-0.00448	0.508191	0.113039	0.477054	0.191197	0.483257	1.41582	1.10295	2.80937	1.36495	0.660743	0.378372	-1.29633	1.83984	2.05327	0.543377	0.282446	1.11555	0.839127	1.26147	2.12592	2.23194	0.937192	1.05754	0.611327	1.5014	1.60239	0.558076	0.376177	0.742593	1.36817	1.16421	0.792697
8.97	0.618007	1.16501	0.778813	0.347075	1.55338	0.499441	0.669358	0.761488	0.695887	0.3675	1.61105	0.287159	0.439552	0.893366	1.54893	0.121451	0.159243	1.08053	0.04393	0.541331	0.267299	0.603722	1.14146	1.08984	2.65085	1.50839	0.591493	0.430315	-0.86439	1.70181	2.00964	0.989167	0.723511	0.977528	0.595551	0.702799	0.955633	2.90269	0.817536	1.37073	0.60877	1.55421	1.53453	0.905828	0.64326	0.77064	1.42586	1.20948	0.660948
8.8837	0.787249	1.40705	-0.4057	1.43082	1.13568	0.495105	1.19128	0.688235	0.615639	1.07652	-0.25879	0.338886	0.623547	0.179561	1.43712	0.290066	0.38858	0.611746	-0.06108	0.565206	0.315796	0.667654	0.837676	0.833522	2.32264	1.25964	-0.18151	0.64476	0.676832	1.80222	2.6698	0.807255	0.66392	1.11778	1.01566	0.38368	0.791858	3.76687	0.626243	1.18083	0.655329	1.37579	1.48362	1.02489	0.435575	0.814348	1.47467	1.1207	0.650113
8.7975	0.839544	1.09751	1.1406	0.864891	0.13177	0.573845	0.461756	0.771539	0.616231	1.23202	1.0232	0.268962	0.676348	0.216979	1.46295	0.254743	0.25993	0.925132	0.277531	0.645497	0.198336	0.45973	1.28039	0.954254	2.62909	1.38987	0.35796	0.587065	1.35051	1.82214	2.47963	0.681699	0.709262	1.06409	0.34359	0.729262	1.20823	4.15777	0.825614	1.26698	0.663046	1.73589	1.44292	1.00759	0.195726	0.750428	1.7012	0.971733	0.587274
8.7113	0.970663	1.17495	0.965567	-0.19659	-0.04196	0.616728	0.725838	-0.12878	0.51834	0.972511	0.312256	0.257255	0.790186	-0.07116	1.50425	0.116452	0.80841	0.651043	0.468502	0.52495	0.319664	0.571918	1.28676	0.938669	2.6392	1.54504	-0.0295	0.532972	1.29298	1.70693	2.19233	0.797092	0.492346	1.30836	0.180818	1.32309	0.904785	4.38774	1.33013	1.29731	0.652207	1.69542	1.43678	1.11924	0.21139	0.815352	1.80314	1.08295	0.486544
8.625	0.935796	1.26858	0.520081	0.288772	0.926371	0.486306	0.434598	1.27227	0.495429	0.722531	0.523862	0.276012	0.858333	0.148873	1.61721	0.251446	0.217963	1.16975	-0.01015	0.604347	0.19105	0.584942	1.22116	0.842896	2.60964	1.34779	1.14199	0.270828	-1.18718	1.49088	2.11619	0.630271	0.482651	0.964858	0.524368	0.931686	1.12914	3.93856	1.08049	1.07341	0.668071	1.34939	1.49848	0.982881	0.325656	0.830293	1.84343	1.1616	0.616567
8.5387	1.02658	1.3021	0.53603	0.500856	1.0776	0.537951	-0.53544	0.793741	0.536992	1.13571	0.248169	0.289928	0.910856	-0.15206	1.74993	0.269659	0.110337	1.23713	0.358591	0.582481	0.132091	0.621946	1.24687	0.810595	2.59775	1.33699	0.555139	0.534843	1.11323	1.55665	2.07671	0.855145	-0.38413	0.788419	0.585214	0.634346	0.97176	5.38534	1.01535	1.14545	0.700287	1.4437	1.51614	0.931887	0.372921	0.75511	1.86812	1.06066	0.620982
8.4525	0.925855	1.38252	1.13183	1.51039	1.03559	0.402187	-0.65572	0.942687	0.569003	0.339087	0.122111	0.215529	0.925401	-0.41374	1.62937	0.153764	0.325384	0.74562	0.63894	0.391425	0.11386	0.637867	0.73697	0.781764	2.34821	1.53326	0.771436	0.233016	1.80556	1.42889	1.90794	0.281786	0.604224	1.13825	0.719355	0.717973	1.05317	5.45385	0.93795	1.33346	0.666646	1.04367	1.51474	0.716676	0.311829	0.831381	2.11085	1.02082	0.681617
8.3663	0.754975	1.31897	1.4617	1.61923	0.099917	0.392546	1.26798	0.693445	0.768579	0.624072	0.068569	0.359417	0.983369	-0.05595	1.48813	0.230196	0.381189	1.16173	0.473884	0.263238	0.149392	0.778276	0.923185	0.636591	2.60899	1.70977	1.22095	0.284791	-1.42786	1.57054	1.92035	0.282268	1.26318	0.807343	1.09149	0.869383	1.88393	5.32134	1.05834	1.22258	0.781032	0.83511	1.5065	0.764301	0.230175	0.838155	2.16691	1.12882	0.57051
8.28	0.613784	1.11447	0.890148	0.745063	-0.35417	0.573937	-0.65647	0.349539	0.712391	0.994976	0.410111	0.314419	0.91152	0.246309	1.47802	0.351697	0.076747	0.41726	0.078708	0.297158	0.195709	0.758332	0.963235	0.752012	2.51389	1.63365	0.678679	0.223214	1.02217	1.3867	2.17404	0.268514	1.23308	0.627189	0.868348	0.897416	1.40098	4.9129	1.09031	1.16688	0.787218	0.940512	1.53407	0.899762	0.281982	0.9764	2.16111	1.02829	0.518636
8.1938	0.935928	1.74436	0.294249	0.740866	0.172152	0.578913	0.029518	0.415003	0.647975	0.815686	0.036793	0.202975	0.702674	0.195115	1.46269	0.230385	-0.08245	0.302509	0.106042	0.371261	0.11503	0.667136	0.850942	1.1227	2.40178	1.65813	-0.26751	0.096206	2.45951	1.15167	2.22096	0.392439	1.06661	0.914123	0.174947	1.27679	1.24735	4.41759	1.14747	1.117	0.712414	0.971952	1.48344	0.702074	0.274319	0.855008	2.15269	0.931674	0.507044
8.1075	1.38864	1.70987	1.08312	0.904223	0.854384	0.497264	0.082759	0.677171	0.61254	1.03811	0.061614	0.152449	0.735039	-0.06354	1.34954	0.095862	-0.02965	0.674223	0.316812	0.349366	0.170744	0.648809	1.16314	0.902668	2.22926	1.71982	0.208418	0.414481	1.25611	1.19322	1.83779	0.408881	1.05934	0.672501	1.32184	0.826024	1.22602	3.59497	1.21652	0.880474	0.713751	0.811793	1.39769	0.546844	0.152899	0.926832	2.08058	1.09861	0.587617
8.0212	1.08681	1.56958	1.22724	0.730185	1.55292	0.532481	-0.06225	0.648303	0.711393	1.34743	0.677384	0.262576	0.753306	0.27281	1.25633	0.282445	0.321278	0.851709	0.046503	0.467507	0.208543	0.807623	0.870399	0.926093	2.74173	1.81462	1.53161	0.620492	1.15893	1.24133	2.03028	0.680447	0.051882	0.555754	0.547675	1.27949	1.62927	3.40979	1.41749	1.01997	0.791774	0.742042	1.32463	0.640521	0.125828	1.15076	2.04196	0.915956	0.671473
7.935	0.991526	1.71122	0.779896	0.531631	1.42673	0.415305	1.61326	0.211774	0.461851	1.5954	-0.08296	0.346257	0.654457	0.411001	1.22125	0.275269	0.139368	0.583789	0.318897	0.546713	0.181883	0.614276	0.376287	1.06486	3.06408	1.44095	-0.25631	0.524286	0.23643	1.14505	2.07942	0.759988	0.038836	0.921462	0.782352	1.02911	1.69965	3.44268	1.38096	0.936895	0.792047	0.790019	1.20711	0.751496	0.318615	1.16673	1.98458	0.885009	0.518765
7.8488	1.14775	1.46054	0.692866	0.360797	0.911573	0.456888	2.12602	-0.20476	0.784503	1.06194	0.349208	0.263137	0.642527	0.828103	1.35983	0.074994	0.236606	0.585037	0.086944	0.257606	0.059993	0.64921	0.448866	0.769572	2.87312	1.5552	0.482212	0.611221	0.738452	1.12547	2.38674	0.706668	0.595494	1.18759	1.36177	1.20792	1.77593	3.23824	1.36663	0.971731	0.961158	0.829948	1.14522	0.705219	0.255767	1.1329	2.02336	0.882679	0.650482
7.7625	1.09736	1.18883	0.765229	0.489156	0.475805	0.44668	2.29599	0.293524	0.776948	0.816367	0.451821	0.243911	0.748227	1.17003	1.33474	0.292538	0.032358	0.601541	0.130633	0.605065	0.172344	0.59428	0.52128	0.959065	2.9742	1.55726	0.63287	0.715776	-0.44469	1.06045	1.74076	0.721858	0.468716	0.595654	0.716103	0.978387	2.1375	3.27413	1.28353	1.06024	0.910277	0.642129	1.10112	0.651529	0.280319	1.18128	1.98506	0.900226	0.588186
7.6762	0.924792	1.33666	0.891862	0.424065	-0.54999	0.499368	2.44038	0.614791	0.774742	1.11844	0.468364	0.245513	0.799731	0.938565	1.38846	0.296684	0.106887	0.376638	0.192217	0.540378	0.182718	0.563123	0.308061	0.836781	3.22108	1.31554	1.49287	1.00051	0.368909	1.19938	1.96322	0.734127	0.581763	0.368491	0.567539	1.28214	1.85048	2.62547	1.31393	0.997946	1.10251	0.607117	0.998254	0.56212	0.293686	1.32679	1.98002	0.935799	0.541877
7.59	0.912022	1.02706	0.720844	0.356807	-0.36708	0.586743	3.73721	0.435583	0.748999	1.10049	0.67252	0.351075	0.658032	0.232905	1.45501	0.276952	0.495262	0.204673	0.113771	0.437825	0.101971	0.417967	0.75847	1.04665	2.66265	1.30045	0.084035	1.24037	0.035156	1.16283	1.81554	0.846518	0.624699	0.775669	0.501856	0.992924	1.46641	1.85699	1.03087	1.02317	0.890725	0.54358	0.936226	0.468218	0.299227	1.35695	1.88551	0.994617	0.627285
7.5037	0.892902	0.416659	0.418511	0.782332	0.264189	0.531548	2.91958	0.485092	0.939289	1.01196	0.708256	0.424135	0.684754	0.010139	1.53911	0.424014	0.656969	0.088809	0.561222	0.404404	0.239632	0.341438	0.317966	1.18057	2.27508	1.17583	0.021985	1.17614	0.255225	1.15624	1.96019	0.696782	-1.0156	0.939684	0.860561	0.621927	1.64596	1.8756	1.02997	1.00944	0.84766	0.629804	0.832128	0.477204	0.246767	1.15331	1.77067	0.759392	0.581139
7.4175	0.778799	0.747628	0.857487	0.090624	0.139791	0.422311	3.1515	-0.07356	0.811175	0.990604	1.3879	0.339962	0.791147	0.341473	1.55861	0.018395	0.907413	0.288567	0.397333	0.366802	0.258737	0.47992	0.592624	1.53339	2.67289	1.00763	0.295856	1.00079	0.091875	1.18815	1.92389	0.935816	0.363273	0.332956	0.827498	0.417139	1.7595	1.19538	0.912199	0.917869	0.753187	0.594162	0.781025	0.578968	0.110981	1.07964	1.75562	0.926396	0.754283
7.3313	0.831094	0.322789	1.24888	1.18182	0.081153	0.220797	1.38972	0.013749	0.848897	1.01221	-0.11031	0.281585	0.742782	0.237156	1.56458	0.080695	0.422663	0.389958	-0.01981	0.493024	0.224602	0.524296	0.816027	1.0072	2.57543	0.933134	0.634916	1.13238	1.18011	1.15662	2.03994	0.61791	0.891727	0.238676	0.991113	0.884918	1.16418	1.19716	0.851448	0.965314	0.81761	0.634486	0.792068	0.635579	0.107868	1.1199	1.69243	0.928097	0.723839
7.245	0.804056	0.249551	0.780912	-0.32118	0.134138	0.391577	-0.22972	1.32465	0.797039	1.09913	0.915449	0.471388	0.694545	-0.1048	1.32744	0.347191	0.807588	0.07435	0.282596	0.469575	0.386234	0.389785	0.590473	1.05489	2.25493	1.0625	2.01994	1.38098	0.61791	1.19023	2.16582	0.889752	0.53433	0.414615	1.54057	0.807109	1.74644	1.09861	0.954414	0.946249	0.822907	0.69901	0.808547	0.583461	0.282788	1.11476	1.71811	1.17852	0.562753
7.1588	0.742749	1.53884	0.389137	0.482541	0.751916	0.39379	0.399746	0.44572	0.684257	0.620955	0.58326	0.432077	0.706436	-0.27792	1.36709	0.35693	0.637053	0.084377	0.075847	0.503554	0.327908	0.538122	0.154063	1.2834	2.09906	1.06603	0.017017	1.13752	0.120507	1.35658	2.02258	0.791341	0.883501	0.553432	1.30198	0.770948	1.52506	0.739858	0.885524	0.898974	0.80116	0.576656	0.814305	0.467544	0.349074	1.01805	1.62336	0.991495	0.756519
7.0725	0.723695	1.71379	0.992974	0.917884	-0.53785	0.437203	0.815257	0.155919	0.562109	1.06757	1.01359	0.453695	0.70603	0.144564	1.32784	0.185811	0.606297	0.239126	0.87206	0.497893	0.242249	0.530569	0.205141	1.6334	1.95783	0.999551	-1.05967	1.24788	2.22638	1.24584	1.82346	0.642447	0.116362	0.973333	1.13836	0.748387	1.29219	0.984107	1.09115	0.856006	0.757236	0.504704	0.761417	0.554257	0.279461	0.898647	1.34071	0.722922	0.678779
6.9862	0.714523	1.73092	1.2454	1.74484	-0.40553	0.429684	-0.52985	-0.23528	0.641568	0.905224	0.40675	0.465471	0.737168	0.563446	1.12281	0.127925	0.584862	0.563944	0.113297	0.432252	0.12101	0.530543	0.155833	1.42794	1.56174	0.707828	-0.47566	1.31306	0.544283	1.27543	1.63922	0.833185	1.11988	1.3605	1.13807	0.79101	1.11389	0.734359	1.01512	0.836608	0.720268	0.609195	0.728901	0.423513	0.240094	0.900877	1.17737	0.898688	0.833064
6.9	0.698166	1.44901	0.574124	1.30018	-0.04827	0.396882	0.345821	0.074912	0.52072	0.875306	0.784485	0.47838	0.712693	0.898403	0.981886	0.249169	0.251306	0.518675	0.069048	0.307321	0.193516	0.667511	0.166689	1.36418	1.78156	0.702207	2.87713	1.09211	0.047092	1.33168	1.95699	0.491738	1.48659	1.335	0.445905	0.874152	0.752679	0.60757	0.934711	0.763535	0.651543	0.730769	0.758258	0.436094	0.192614	0.803868	1.18676	1.08965	0.935779
6.8137	0.675693	1.09816	0.880231	-0.3015	0.998984	0.446497	0.236896	0.183484	0.600956	1.15653	0.462894	0.319866	0.747247	1.06557	1.0933	0.310035	0.615865	0.004222	0.139105	0.484768	0.275986	0.649417	0.811503	1.86522	1.25013	0.692692	2.37283	1.01626	0.819008	1.17219	2.13586	1.1993	1.1064	1.16112	1.09429	0.777045	1.27342	0.862762	0.889379	0.848298	0.704853	0.661525	0.720851	0.581215	0.165624	0.700575	1.03041	0.979004	1.00852
6.7275	0.741312	1.76192	0.377666	0.952053	0.675509	0.533176	0.598467	-0.25118	0.655078	1.37957	0.22759	0.367257	0.829601	1.0328	0.965191	0.138914	0.708216	0.203077	0.401766	0.454543	0.310517	0.766972	1.0501	1.79121	1.39473	0.482999	1.64212	1.05106	0.406974	1.15482	1.74338	0.827062	1.04204	1.47813	1.00898	1.1624	0.841103	0.691567	0.753382	0.795696	0.722766	0.746902	0.70329	0.486414	0.187889	0.702286	1.11041	1.03064	0.95624
6.6413	0.943978	0.494259	-0.39241	1.01808	0.5288	0.352243	0.264319	0.335477	0.652374	1.59633	0.267967	0.460161	1.02892	0.61136	0.953624	0.150476	0.297215	0.102233	0.80872	0.52605	0.351741	0.984013	0.729543	1.85477	1.27105	0.54054	2.28417	1.00545	0.22289	1.222	1.95455	0.665766	0.947135	1.22325	1.0727	1.10542	0.792453	0.627707	0.725703	0.743319	0.599316	0.758984	0.730464	0.469566	0.306462	0.708659	1.02916	0.915758	0.858775
6.555	0.92079	0.427338	-0.1184	-0.15543	0.048867	0.250654	0.009397	0.339998	0.632108	1.14424	0.849694	0.518435	0.981003	0.074758	1.19	0.066584	0.245065	0.187062	0.426734	0.780562	0.300053	0.729412	0.694269	1.85464	1.12666	0.743773	1.4408	1.02835	0.142176	1.21283	1.79811	0.370854	1.07693	1.21635	1.04326	1.0437	0.675632	0.534982	0.63264	0.627485	0.548358	0.678618	0.733619	0.388244	0.355044	0.712912	1.08027	0.730181	1.05156
6.4688	0.602489	0.516053	0.522273	0.722206	0.192127	0.215949	-0.33825	0.151901	0.665744	1.39748	0.348832	0.546702	0.844046	0.363508	0.850273	0.212145	0.692119	0.282194	0.534402	0.823589	0.265911	0.654332	0.803585	2.06798	1.0826	0.778928	1.31986	0.932679	2.21583	1.25678	1.74467	0.627525	0.759199	1.43839	0.69617	1.08357	0.46474	0.933517	0.764064	0.767718	0.706521	0.734906	0.809253	0.370272	0.299819	0.564845	0.926042	0.817825	0.977323
6.3825	0.752316	1.11728	0.726908	1.04282	0.419437	0.149777	1.04134	0.322453	0.662889	0.960293	0.410304	0.530497	0.857244	1.0372	0.927453	0.327966	0.757656	0.200679	0.153414	0.739295	0.275828	0.982862	1.0144	1.86281	1.1192	0.789745	-0.00486	0.906959	1.96738	1.3366	1.88264	0.416413	1.56368	1.65615	1.14858	1.17246	0.325107	1.11924	1.14044	0.825159	0.52023	0.695277	0.852998	0.213694	0.387544	0.466318	0.876704	0.888062	1.06556
6.2962	0.900952	0.873627	-0.02113	1.20046	1.61314	0.255447	0.618909	0.724235	0.658072	1.10293	0.00319	0.617691	0.905045	0.62973	0.94581	0.357962	0.374126	0.37113	0.187026	0.689448	0.33781	0.737017	0.825712	1.56042	0.906027	0.867793	-0.32655	0.485609	-0.31639	1.19014	2.06205	0.257479	2.11702	1.74127	1.04269	0.899397	0.73587	1.24368	1.22764	0.773338	0.43365	0.629973	0.875984	0.290748	0.30838	0.470377	0.889694	0.790793	1.13882
6.21	0.764745	1.08357	0.741901	2.00606	-0.1187	0.454857	-0.76337	0.440203	0.72712	1.06742	0.5713	0.681664	0.880639	0.644742	0.835428	0.348207	0.767552	0.348104	0.272785	0.839281	0.313387	0.888148	0.493409	1.63129	0.971937	0.778214	0.669749	0.842003	-0.18782	1.1552	2.00754	-0.13825	1.08438	1.58285	1.15599	0.303749	0.45707	1.07048	1.0403	0.814838	0.4172	0.818168	0.890925	0.442833	0.286349	0.468556	0.838274	0.688561	1.04161
6.1238	0.848126	0.649817	0.233019	0.578848	2.66683	0.340132	0.796895	-0.02473	0.761987	1.00375	0.853178	0.568286	0.878115	1.69278	0.825713	0.313274	0.301362	-0.08901	0.399752	0.704113	0.371025	0.845674	0.450445	1.73105	0.78176	0.990073	1.50689	0.959656	1.2736	1.26068	2.13232	-0.12318	0.778974	1.62301	1.16352	0.525868	0.722971	0.910917	1.07075	0.890772	0.573774	0.777966	0.964755	0.361736	0.238573	0.582557	0.81122	0.820936	1.16239
6.0375	0.805395	1.18959	-0.52361	0.657746	2.32441	0.384698	1.17369	-0.20971	0.802505	1.39616	0.372759	0.482992	0.800592	0.948825	0.903607	0.38712	0.58055	0.306322	0.282962	0.731904	0.16766	1.00909	0.29595	1.6441	0.968408	0.699528	0.516651	1.05427	-0.03177	1.16725	2.08564	0.528781	1.15792	1.29502	1.15433	0.810903	0.771517	1.14236	1.11348	0.759654	0.539948	0.800812	0.964866	0.420593	0.384717	0.696814	0.927996	0.950166	1.11078
5.9513	0.659049	1.28496	0.227519	0.950118	0.620502	0.440789	0.550114	0.498	0.712902	1.23679	-0.18154	0.332592	0.941163	0.536581	0.900777	0.349987	0.871606	0.244591	0.326411	0.626154	0.232762	0.715043	1.69255	1.36251	0.800677	0.840212	0.45087	0.826448	-2.01662	1.25425	2.05657	0.4719	1.5233	2.00767	0.915264	0.792034	0.541857	1.10083	1.33042	0.764316	0.792438	0.877831	1.02669	0.546395	0.335299	0.733249	0.973951	0.76714	1.20899
5.865	0.759924	1.12424	0.121172	0.656718	-0.17515	0.380216	0.852287	0.765088	0.663075	1.08652	0.218761	0.326241	1.01089	0.34093	1.04017	0.395967	0.503927	0.334641	0.364834	0.805141	0.263275	1.14823	0.806415	1.07224	0.775849	0.67842	-0.21944	0.763055	0.266985	1.09855	2.05046	0.493959	0.723818	1.52289	0.955763	1.30957	0.098501	0.992151	1.37819	0.820265	0.723615	0.921427	1.18913	0.462152	0.317125	0.810504	0.940193	0.767956	1.25542
5.7787	0.62726	0.883482	-0.09537	0.480055	0.288639	0.262069	1.40664	0.690244	0.636124	1.42808	0.174131	0.402963	1.14724	1.12636	1.0235	0.317327	0.257589	0.413619	0.330249	0.619833	0.231219	1.12985	1.11885	1.46128	0.742497	0.705299	-0.16966	1.212	1.81563	0.820472	2.26064	0.780505	0.780513	2.28509	1.36736	1.61543	0.446584	0.68552	1.1161	0.648266	0.554495	1.13099	1.34953	0.442384	0.441504	0.874202	1.1059	0.688875	1.21591
5.6925	0.519927	0.515177	0.588572	0.988665	0.993504	0.170432	-0.81991	0.418062	0.796667	1.47333	0.349825	0.595924	1.2545	1.08014	0.966416	0.338885	0.951104	0.407535	0.172545	0.746994	0.231638	1.08907	0.703398	1.08097	0.576937	0.690464	0.787008	0.587958	1.1843	0.858425	2.24455	1.0633	1.37272	2.10525	1.49269	0.922526	0.881681	0.68552	1.47045	0.757984	0.417981	1.18676	1.39683	0.470015	0.438902	0.762556	1.09441	0.665688	1.35192
5.6062	0.613431	0.255686	0.614106	2.2124	1.25092	0.194471	0.053897	0.772602	0.624959	1.3403	0.184688	0.634502	1.08158	0.464102	0.974375	0.426007	0.583384	0.301122	0.181918	0.861088	0.21835	1.09793	0.642967	1.02733	0.441323	0.678081	0.2959	0.797516	1.56144	0.899577	1.84023	0.425901	0.771748	1.64962	2.05128	0.899426	0.445768	0.872065	1.17228	0.715217	0.568486	1.37411	1.54419	0.449348	0.272278	0.741561	1.11127	0.713507	1.32223
5.52	0.858823	0.683356	1.61223	1.55354	0.780938	0.343425	0.545227	1.08565	0.586297	1.31285	0.39194	0.427488	1.18814	0.445632	0.944105	0.335204	0.27114	0.525933	0.47378	0.880358	0.058723	1.29216	0.902872	0.966944	0.31755	0.681787	0.565458	0.304423	3.31886	0.826141	2.19986	1.00091	1.5659	1.67368	1.07192	0.785661	0.692943	0.688065	1.03462	0.620017	0.682472	1.70813	1.70221	0.614013	0.439585	0.87698	1.10146	0.682315	1.37106
5.4338	1.28863	0.710545	0.3609	1.06842	0.251024	0.343334	0.043676	0.665971	0.680821	1.38634	0.450875	0.599952	1.29466	0.277533	1.06804	0.427775	0.609746	0.552084	0.721464	1.19975	0.205847	1.27756	1.04029	0.856794	0.220035	0.694996	0.965145	0.958902	2.97867	0.710311	2.1799	0.70089	1.38432	1.59794	1.93392	0.874057	1.2565	0.560154	1.06355	0.509356	0.619942	1.6731	1.75747	0.717125	0.435636	0.965906	0.984937	0.633459	1.43624
5.3475	1.15083	1.08119	0.914865	0.521995	1.52159	0.538884	-0.66892	0.280488	0.637784	1.85717	0.210965	0.539675	1.30872	0.564146	0.995632	0.478716	1.04653	0.972799	0.668021	0.90611	0.234553	1.30786	1.01544	0.662183	0.231523	0.736248	0.092439	0.842226	2.47072	0.687132	2.16088	0.88567	0.763529	1.92716	1.80722	0.664858	1.63124	0.641771	1.48331	0.463055	0.588613	1.72177	1.81344	0.592222	0.539617	1.08969	0.944298	0.683853	1.38237
5.2613	0.893508	0.776336	0.516222	1.11695	0.179491	0.641407	0.708496	0.832924	0.556398	1.9332	0.328923	0.530085	1.46537	0.95707	0.967515	0.545279	0.688259	0.625372	0.403439	0.900933	0.323085	1.38139	0.929856	0.618284	0.193265	0.777376	1.19128	0.940108	3.31094	0.758868	2.18041	0.966521	1.00582	2.0803	1.46673	0.584804	2.05271	0.402858	1.06359	0.596229	0.593833	1.9642	1.86868	0.433847	0.515463	0.984366	1.0915	0.48815	1.44061
5.175	1.04146	0.977962	-0.1247	1.95631	-0.3572	0.527688	2.61978	1.06892	0.379595	1.50429	0.439096	0.609382	1.70581	0.604808	1.03111	0.251451	0.625473	0.929676	0.818668	0.648225	0.308107	1.37375	1.00337	0.56388	0.211529	0.843304	1.90797	0.512446	2.07576	0.584791	2.24772	0.479007	0.673979	2.0725	0.530551	0.576479	1.2808	0.788451	1.01902	0.642282	0.599141	1.95587	1.83379	0.364207	0.409014	0.977411	1.09511	0.499068	1.40433
5.0887	0.977211	1.92604	0.040393	1.67276	1.32978	0.505497	0.514662	0.871436	0.503971	0.644244	0.070402	0.581767	1.73919	0.758261	1.02963	0.343248	0.778885	1.01008	0.422502	0.647418	0.420084	1.32217	0.745571	0.679244	0.355243	0.672698	2.15523	0.413475	1.74131	0.548081	1.87075	0.572727	0.546501	2.28004	1.01653	0.694927	1.34953	0.964571	1.23377	0.659847	0.596467	1.95901	2.01768	0.361287	0.430799	0.897989	1.0713	0.610482	1.49297
5.0025	1.18252	0.120358	-0.11422	0.200151	1.6511	0.309233	0.669581	0.744029	0.582014	0.716977	0.22396	0.717072	1.87022	0.930262	0.980762	0.432174	0.913695	1.13569	0.610533	0.88093	0.49702	1.33842	0.979723	0.70012	0.504603	0.693456	1.37085	0.493763	2.18836	0.506429	1.82432	0.87995	1.11699	2.35514	1.43515	0.790636	1.63555	0.990701	1.22401	0.551358	0.886559	2.25069	2.10961	0.418122	0.678291	0.95758	1.22719	0.484457	1.48982
4.9163	1.14721	0.546618	0.315419	0.076731	-0.10961	0.505204	1.58719	1.07835	0.394382	1.0523	0.995774	0.773824	1.72302	1.41742	0.993661	0.451572	0.732484	1.43035	0.29352	0.813016	0.458474	1.42282	1.13595	0.841727	0.321167	0.734558	2.1395	0.107516	1.39055	0.521032	2.10686	0.754834	0.6591	2.73831	1.1016	1.04332	1.33256	0.865088	1.00489	0.518981	0.692989	1.92838	2.14082	0.534039	0.613434	0.910963	1.19362	0.314388	1.45474
4.83	0.801556	0.362936	0.68704	1.41252	0.281656	0.451875	-0.1402	0.909421	0.329779	0.533066	-0.27621	0.88354	1.57359	1.41594	1.09431	0.383164	1.14373	1.24377	0.910917	0.641713	0.511362	1.51641	0.703366	0.694369	0.468534	0.510154	0.756301	0.339247	1.18599	0.618203	1.64113	1.06748	1.06723	2.35635	0.742389	0.562095	2.0245	0.706944	1.06324	0.488637	0.647484	2.26255	2.16333	0.668827	0.641924	0.784355	1.26863	0.563188	1.50138
4.7438	0.767807	0.55289	0.43786	1.21322	1.11496	0.395016	-0.33811	0.618029	0.463371	0.660833	1.16763	0.999836	1.77342	1.26709	0.972076	0.420089	0.595744	1.46932	0.50531	0.885667	0.548845	1.20888	1.40036	0.5828	0.524173	0.500514	0.667199	0.473572	2.28341	0.551266	1.66362	1.17685	1.33902	2.25195	1.36838	0.635423	1.61743	0.781036	1.05752	0.568251	0.631776	1.96516	2.12915	0.576306	0.738639	0.803168	1.17836	0.600904	1.6291
4.6575	0.989228	0.900797	0.42603	0.059892	0.018386	0.451327	-0.67003	0.575197	0.355673	0.622961	0.370738	1.33807	1.84552	1.37298	0.975847	0.391033	0.01121	1.17998	0.036714	0.686295	0.377722	1.12506	0.891764	0.709973	0.601307	0.452801	0.844045	0.795171	1.45592	0.503787	1.70911	0.838956	1.55976	2.15427	1.34768	0.564907	1.39666	0.745522	0.703253	0.528552	0.724913	2.22957	2.0803	0.592975	0.655505	0.871529	1.342	0.457716	1.53642
4.5712	1.29	-0.11057	0.558428	0.191801	1.25499	0.446021	-0.34093	0.905815	0.646245	0.676096	0.737893	1.3779	1.77083	2.03279	0.838921	0.3963	0.30744	1.33001	0.245222	0.698848	0.481183	1.21422	0.325329	0.724369	0.526856	0.42323	1.13451	0.86817	0.589313	0.485414	1.43973	0.838048	1.1628	1.62513	1.79853	0.460453	1.17094	0.775482	1.06263	0.501695	0.852684	2.11769	2.09352	0.561356	0.617475	0.914135	1.4017	0.510603	1.52286
4.485	1.23944	1.23279	0.482631	1.0984	0.571463	0.629863	1.29243	0.908094	0.753189	1.0552	1.06734	1.50254	1.73707	1.12581	0.909905	0.411372	0.804837	1.51564	0.698137	0.739647	0.417136	1.20676	0.795782	0.763361	0.473634	0.50114	1.29287	0.77861	1.08617	0.682013	1.53566	0.679796	1.53161	1.95212	1.5293	0.44983	1.56201	0.606229	1.06183	0.487454	0.851992	2.35773	2.16002	0.521908	0.610291	0.854849	1.59933	0.544801	1.55728
4.3987	0.87105	0.648499	0.75318	1.32265	0.751354	0.820657	0.324681	1.29374	0.771991	0.848112	0.640321	1.97843	1.71145	2.17273	0.924333	0.718583	1.12538	1.28149	0.839073	0.875122	0.432192	1.26312	0.664027	0.588609	0.349137	0.444977	0.954476	0.608177	2.52566	0.626072	1.5576	0.691846	1.84219	1.94528	1.80748	0.551521	1.62584	1.06334	0.80628	0.630763	0.908053	2.51457	2.19392	0.579541	0.696557	0.843669	1.61123	0.457634	1.51351
4.3125	1.09527	1.42756	0.41952	0.55378	0.827524	0.696931	-1.00517	0.787973	0.910145	0.846929	1.12393	2.53407	1.60819	2.03726	0.920644	0.467501	1.53781	1.0293	0.224034	0.770502	0.430792	1.42791	1.00711	0.530237	0.516832	0.457797	1.26655	0.322771	3.12116	0.712711	1.3834	0.448956	0.875702	1.84961	0.962472	0.635802	2.14654	1.10816	0.928232	0.56297	1.07198	2.24735	2.20081	0.619775	0.650495	0.822217	1.67586	0.594111	1.42113
4.2263	0.889327	0.648499	0.141837	1.12401	1.15775	0.769432	-0.37715	1.61003	0.922715	0.805905	1.30794	2.68263	1.73277	1.41381	1.03117	0.348763	1.18098	1.46355	0.167066	0.792676	0.530539	1.38173	0.600358	0.649492	0.538555	0.711447	1.5856	0.057863	3.76867	0.686333	1.25465	0.352448	2.26181	1.67827	0.80126	0.301623	1.70301	1.23394	1.12529	0.542738	1.08637	2.2849	2.04698	0.618674	0.558923	0.879134	1.66946	0.610354	1.66664
4.14	1.14318	-0.32532	-0.38253	0.284688	0.134862	0.552075	-0.41004	0.970781	1.14759	1.3092	1.33543	2.93087	1.73265	2.50357	0.947952	0.384699	1.3796	1.28356	0.041636	0.79181	0.618173	1.28265	0.671054	0.572008	0.432852	0.596678	0.351065	0.41085	4.38708	0.605892	1.28408	0.556634	0.950996	1.96016	0.262265	0.217782	1.54967	1.38521	1.07907	0.505104	0.857777	2.25328	1.98718	0.883655	0.483514	0.71828	1.81688	0.574851	1.63762
4.0538	1.13344	1.42756	1.02533	0.526554	0.528195	0.61788	0.143595	0.939677	1.30159	1.33302	0.206119	3.31548	1.84461	3.74255	1.01659	0.465959	1.50114	1.07335	0.378414	0.762275	0.761709	1.03235	0.164159	0.387594	0.45724	0.659652	0.252049	0.764312	2.45718	0.573345	1.16566	0.439333	1.05794	1.88664	1.13788	0.597096	0.924777	1.14958	0.956342	0.532093	0.967041	1.96515	1.74583	0.913342	0.528953	0.78644	1.81541	0.519342	1.48775
3.9675	1.04775	1.23279	0.134803	0.861471	1.61156	0.512814	1.09805	1.1732	1.52462	1.14682	1.23231	3.52043	2.0813	3.06151	0.999113	0.585558	0.937512	1.32809	0.466503	0.698262	0.689503	0.886919	0.21453	0.505144	0.550167	0.548327	0.398275	0.594633	1.39407	0.668224	1.13701	0.577563	0.938097	1.82239	0.816941	0.844433	1.27436	1.55137	0.965137	0.642159	1.27775	1.9916	1.6542	0.735131	0.515841	0.80287	1.90198	0.527766	1.68696
3.8812	1.43076	1.10295	-0.00318	1.3285	1.12576	0.551453	-1.09248	1.89555	1.50857	1.48648	1.1005	3.49496	2.17076	1.67557	1.07922	0.367641	1.2084	1.67599	0.524946	0.680693	0.757784	0.976835	0.315596	0.772677	0.683222	0.436576	0.05162	0.727087	3.41858	0.610427	1.05686	0.459988	0.313993	1.35248	0.576638	1.03073	1.66257	1.99757	1.11563	0.606333	1.09076	1.82945	1.49072	0.735614	0.580454	0.943934	1.87093	0.533406	1.56875
3.795	1.25782	1.16787	0.882017	0.219623	1.99415	0.506375	-0.56859	1.60393	1.77725	1.00246	0.87687	3.3994	2.00195	2.64041	1.09999	0.367641	1.94056	2.05098	0.522035	0.824073	0.462965	1.11305	0.746702	0.759987	0.446511	0.51684	1.07326	1.23568	3.2225	0.68232	1.11674	0.530301	1.04838	1.60145	-0.15428	0.29923	1.86232	1.75748	0.814051	0.618077	0.999794	1.77787	1.3467	0.712228	0.551341	0.808155	1.92386	0.381816	1.54507
3.7088	0.975604	0.583578	0.696725	0.876315	2.74718	0.720531	1.28258	0.888951	1.81839	1.25191	1.23843	3.37164	1.88708	2.70091	1.17623	0.492165	1.8765	1.56851	0.418273	0.895551	0.680063	1.11992	0.69558	0.579714	0.66434	0.286001	1.08225	1.4623	2.00287	0.634055	1.07671	0.38398	1.80434	1.7428	0.289643	0.670153	2.27464	1.86036	1.04452	0.656044	1.02431	1.97033	1.32006	0.566197	0.450534	0.836271	1.99441	0.516045	1.50679
3.6225	1.13238	0.518657	0.437196	1.55592	1.98934	0.537512	0.43161	0.892778	1.67934	1.33632	0.932633	3.48407	2.04953	3.24106	1.2117	0.258683	1.45561	1.23769	0.190738	0.796356	0.678467	0.934904	0.512439	0.413799	0.620241	0.408181	0.374802	1.00071	3.24218	0.642546	1.06327	0.52087	1.00138	2.01057	0.440625	0.618835	2.07242	2.48689	1.05236	0.657064	1.13658	1.98873	1.14254	0.626032	0.590576	0.812291	2.11937	0.552806	1.47004
3.5363	1.1717	1.29771	0.716486	1.49425	0.554298	0.570918	1.59139	1.05386	1.88653	0.770398	1.57169	3.51535	2.17737	3.45597	1.28781	0.243117	2.18969	0.927671	0.31175	0.919704	0.640123	0.966139	0.585021	0.233795	0.633917	0.618888	0.490529	1.32616	1.03856	0.685611	0.789716	0.553233	0.756646	2.21784	1.03131	0.808494	1.86003	2.82444	1.16949	0.591621	1.09432	1.95699	1.09574	0.695054	0.621801	0.72439	2.31404	0.628566	1.53412
3.45	1.03634	0.908185	1.35654	2.387	1.53711	0.663104	0.152755	0.809407	1.72896	0.859326	1.65879	3.54595	2.00875	3.40138	1.4199	0.678951	2.28175	1.26137	0.427032	0.665383	0.493589	1.36974	0.571288	0.763744	0.384871	0.505585	0.386643	1.46417	-1.12362	0.739324	0.654706	0.866383	1.31275	2.00571	0.671961	0.931266	1.56407	2.83029	0.98765	0.599963	1.00012	1.84015	0.995213	0.767749	0.45782	0.68862	2.46633	0.505721	1.73318
3.3637	1.14511	1.49248	0.760652	2.98288	2.59733	0.698559	-0.46331	0.566953	1.86232	1.03055	1.67746	3.19244	2.58382	3.66413	1.59071	0.803474	2.68183	1.0817	0.445089	0.569092	0.443357	0.924195	0.253358	0.804423	0.462234	0.543357	0.152125	1.70473	1.73301	0.663354	0.66266	0.850102	1.68207	2.31732	0.765306	1.50213	1.99121	3.15162	1.09115	0.698982	1.03041	1.72372	0.950145	0.753046	0.569566	0.634085	2.42686	0.464637	1.54439
3.2775	1.20273	-0.06564	0.519682	2.24281	3.34712	0.819706	-1.1539	0.9243	1.65065	0.387385	1.85947	3.60212	2.39192	3.69964	1.71158	0.445468	2.33103	1.2506	0.309474	0.597689	0.507426	0.62289	0.235135	0.891914	0.502733	0.569285	0.961436	1.20616	3.58773	0.591689	1.00994	0.490302	1.04137	2.30879	0.23535	0.843163	1.85355	3.76479	0.877856	0.720628	1.06278	1.55628	0.867286	0.711914	0.586617	0.681354	2.56093	0.461491	1.47578
3.1913	1.28357	0.713421	1.09672	1.89628	3.33629	0.856276	-1.47048	1.35961	2.02345	0.543492	2.08413	2.9469	2.4903	3.49794	1.46242	0.64782	1.84653	1.03983	0.13046	0.755206	0.549428	0.963397	0.717824	0.931135	0.413706	0.490123	1.384	0.951557	4.00616	0.654671	0.689494	0.688741	0.745608	1.83616	0.506157	0.70113	2.06555	3.24106	0.976968	0.687911	1.05717	1.37874	0.86834	0.718923	0.49981	0.687276	2.51916	0.601732	1.4756
3.105	1.14486	1.23279	0.533652	1.38141	3.0616	0.595725	0.452875	0.96906	2.1837	1.62582	2.42551	2.88488	2.69401	4.12015	1.73874	0.663385	2.3344	0.846023	0.262669	0.757142	0.542655	0.748722	0.242366	0.771259	0.466504	0.503243	0.007956	1.23685	3.06437	0.62925	0.55036	1.05597	1.0049	2.60666	0.669519	0.70388	2.08554	3.74939	0.623824	0.691591	1.00419	1.27114	0.872682	0.620135	0.614025	0.808869	2.62972	0.525168	1.536
3.0187	0.987128	1.10295	-0.26911	1.67931	3.58107	0.840177	0.242942	1.56287	2.08152	1.12102	2.31241	2.88574	2.9015	4.10262	1.8005	0.429903	2.03094	0.740213	0.229487	0.589095	0.321869	0.732025	-0.36573	0.937097	0.804666	0.454729	-0.8317	0.796343	2.72193	0.651007	0.765448	0.983044	1.32776	2.39608	0.766534	0.710244	2.06047	4.03402	0.949576	0.761657	1.1742	1.42592	0.786998	0.726864	0.61123	0.699439	2.43845	0.56123	1.32585
2.9325	1.1929	0.778342	0.279045	1.93158	1.90949	0.494739	2.0853	1.82334	2.04564	1.63359	2.08196	2.68281	3.11759	3.84925	1.74242	0.429903	2.5871	0.417366	0.224986	0.511913	0.527298	0.690081	0.616183	0.520844	0.506686	0.662482	-0.63245	0.759928	3.12797	0.580693	0.749099	0.273963	1.32842	1.90031	0.484903	0.433764	2.4257	3.83317	0.87232	0.631498	1.09654	1.31514	0.643181	0.72373	0.488841	0.699336	2.48208	0.42812	1.24204
2.8463	0.825528	1.03803	1.0803	2.11334	3.17139	0.789629	0.536039	0.824059	2.399	1.31077	2.70386	2.532	3.21503	4.02245	1.92885	0.601123	3.13698	0.529289	0.517817	0.884244	0.43035	0.801156	0.571431	0.722299	0.422582	0.660241	-0.35929	0.606864	1.90735	0.523702	0.491909	0.095899	1.04087	2.23163	0.58796	0.784942	3.62376	4.6814	0.759062	0.668297	1.05529	1.21368	0.729542	0.625313	0.55829	0.716285	2.41381	0.449012	1.26623
2.76	1.03275	0.908185	0.088936	2.29698	3.36327	0.800606	0.622763	1.70069	2.30614	1.75104	1.69974	2.57238	3.50681	3.3116	2.25606	0.398772	3.41649	0.833667	0.430399	0.862936	0.410411	0.840449	0.31554	0.689653	0.469381	0.772818	0.15056	0.575503	2.49276	0.572324	0.694167	0.618772	1.23167	1.95499	1.266	0.767137	1.86831	3.43127	0.695297	0.580728	1.28576	1.0562	0.728477	0.559694	0.472432	0.782755	2.42273	0.720451	1.17911
2.6737	1.30784	0.323893	0.587761	1.80172	3.97734	1.0442	1.18604	2.24401	2.09169	2.18217	1.96261	2.58908	3.87732	3.29749	2.12947	0.601123	3.50856	0.68732	-0.00026	0.791224	0.445542	0.677664	0.859871	0.97904	0.283933	0.81501	0.380492	0.425288	2.08662	0.545132	0.590298	0.652901	1.25185	1.80967	1.14511	0.610321	2.51591	3.43701	0.76593	0.698927	1.32376	0.923495	0.681971	0.457334	0.433432	0.777103	2.55384	0.594205	1.12831
2.5875	1.34554	0.908185	0.587469	1.66602	2.09885	0.908763	0.67761	2.35069	2.01943	2.83186	2.60809	2.74308	3.34682	3.68929	2.15148	0.523296	3.4185	0.701371	0.165932	0.790314	0.454825	0.778095	0.586368	1.12456	0.277069	0.645931	1.10749	1.01272	0.627342	0.470482	0.531701	0.568251	1.47623	1.70935	1.13566	0.92401	1.88363	3.26232	0.731219	0.80294	1.19424	0.990097	0.723849	0.552471	0.460994	0.868827	2.45531	0.491704	1.11554
2.5013	0.508193	1.10295	0.49838	2.20851	2.65875	0.662848	1.87299	2.67351	1.97052	3.03247	0.952836	2.5443	3.74914	3.95792	2.20986	0.523296	3.71174	0.662603	-0.13636	0.854518	0.563986	0.772404	0.445124	1.11173	0.306556	0.84825	2.19534	0.614656	2.28154	0.592639	0.660351	0.579535	1.85607	1.38824	1.8824	0.259468	1.72062	2.9874	0.699255	0.633168	1.17999	0.956279	0.691053	0.586224	0.420361	0.798229	2.54339	0.533429	1.16069
2.415	1.12505	0.258971	0.814729	1.87635	2.80599	0.982381	1.06061	2.95162	2.09732	2.59134	1.78893	2.67548	4.19268	3.00169	2.40777	0.227552	3.89291	0.760042	0.285658	0.903279	0.63657	0.857055	0.662796	0.805515	0.225205	0.961854	1.54378	0.672128	2.10217	0.504544	0.539381	0.482966	1.65033	1.76059	1.81691	0.47795	2.87943	2.86228	0.669443	0.619832	1.28902	0.932323	0.674589	0.504723	0.356983	0.680259	2.46785	0.382014	1.04777
2.3287	1.47019	1.62232	0.978819	4.83637	3.32974	1.01879	0.457455	2.95273	2.13533	3.00653	2.04555	2.85702	4.37468	2.54188	2.55213	0.476599	3.742	0.931646	0.237568	0.901094	0.643893	0.957085	0.656145	1.04374	0.582707	1.13014	1.75488	0.705248	1.92684	0.466698	0.798807	0.501985	1.13655	1.80817	1.64345	0.690729	2.66005	2.30576	0.436878	0.568513	1.29755	0.820151	0.604631	0.695896	0.258502	0.825853	2.43176	0.223527	0.971226
2.2425	1.09967	1.16787	1.38568	3.03903	2.7769	1.05184	1.10215	2.10493	2.16804	4.35349	1.33722	3.01275	4.51622	3.0445	2.72299	0.429903	3.9389	0.926213	0.209144	0.984656	0.699553	1.03399	0.419875	1.12523	0.400048	1.29509	1.21341	0.772467	1.43454	0.463441	0.855259	0.67038	1.12796	1.35838	1.83696	0.455882	2.64288	2.32409	0.425232	0.666975	1.18949	0.778934	0.694205	0.614271	0.410075	0.766927	2.46317	0.458077	0.946401
2.1562	1.04448	1.882	1.30475	3.29672	2.74375	0.951225	1.36719	3.05	2.4424	4.58033	2.23133	3.50326	4.85271	2.53952	2.76077	0.33651	4.4085	0.776023	0.214205	1.02208	0.572631	1.04823	0.571176	1.0779	0.228735	1.45887	1.35491	0.52909	0.621859	0.451217	0.75018	0.278413	1.43906	1.58697	1.39172	0.873321	2.86436	2.27621	0.546097	0.565112	1.08413	0.923298	0.700078	0.553763	0.429891	0.867428	2.5151	0.488616	0.95529
2.07	0.88274	1.5574	1.27535	3.87286	3.00111	1.27654	0.830435	3.23592	2.24346	4.55041	1.43858	3.8295	4.54757	2.84438	2.55464	0.320945	4.27968	0.765954	-0.115	0.89756	0.919453	0.935447	0.44889	1.0267	0.459834	1.53343	1.29933	0.35645	2.29106	0.426181	0.727214	0.703885	0.91535	1.69512	1.21593	0.926317	2.14136	2.06365	0.596042	0.560141	1.19649	0.983431	0.658053	0.589111	0.416983	0.828264	2.46832	0.535561	0.882779
1.9837	1.02433	1.75216	0.82456	3.16969	2.23744	1.69442	1.31657	2.69536	2.55125	4.36596	0.933749	3.42948	4.88521	2.48244	2.48658	0.834605	4.36476	1.03959	0.625065	0.901402	0.866033	0.912037	0.955569	1.01997	0.415894	1.67818	1.50898	0.261166	2.98052	0.35613	0.588905	0.641348	1.28767	1.49368	1.92055	1.05408	2.27909	2.37074	0.706697	0.599051	1.28778	0.972732	0.688421	0.61216	0.339472	0.895024	2.36425	0.585524	0.776296
1.8975	1.07766	0.453735	1.20217	3.12942	3.99067	1.88373	1.62922	2.33976	2.52441	4.29226	1.75165	3.06797	4.54941	2.73931	2.4037	0.569992	4.19542	0.76662	0.809097	0.949474	0.906398	0.949778	0.905985	0.624015	0.397348	1.90699	0.9108	0.617364	2.56369	0.279974	0.577431	0.558211	1.65433	1.51707	1.32166	0.283925	2.0076	2.20754	0.580829	0.551297	1.40411	0.875377	0.744985	0.63094	0.405503	0.770425	2.49817	0.587784	0.654807
1.8112	1.33444	1.882	0.852764	2.53446	2.50766	1.76608	1.95265	2.7584	2.67953	4.51584	1.54384	2.75769	4.87134	2.68075	2.30245	0.274248	4.95657	0.836421	0.174982	0.770429	0.762154	0.712883	1.04047	0.785847	0.127461	1.93553	0.697863	0.760235	1.41863	0.231989	0.660497	0.591245	1.18763	1.52929	1.53861	0.298404	1.91353	2.07938	0.718978	0.629967	1.29925	0.922959	0.744228	0.59612	0.538464	0.691515	2.40924	0.655085	0.710722
1.725	1.29633	1.36263	0.59548	3.95066	3.01359	1.41457	2.20029	2.17086	2.64285	5.27853	1.45581	2.46926	4.92633	2.4603	2.04387	0.741212	4.37334	0.363937	0.633049	0.755588	0.860017	1.07353	0.735982	0.781342	0.343896	1.74041	1.20407	0.643531	0.183996	0.313336	0.534413	0.637711	1.10417	1.32536	1.40144	0.563698	1.94406	1.93776	0.356588	0.515046	1.20793	0.930434	0.599267	0.5366	0.468841	0.643353	2.38266	0.540502	0.674919
1.6387	0.838092	1.49248	1.28668	4.18306	4.37215	1.83571	0.546204	2.18059	2.7805	4.65797	1.68255	2.24579	5.34908	2.69513	2.12887	0.81904	3.85747	0.971716	0.173456	0.960678	0.708597	0.837396	1.01435	0.849989	0.752379	1.42547	1.94561	0.596364	1.15735	0.334965	0.403472	0.888316	1.38963	1.02514	0.970478	0.672612	2.15987	2.33339	0.745858	0.493252	1.3826	0.950394	0.71628	0.927102	0.358574	0.801256	2.53367	0.692289	0.58774
1.5525	1.68378	1.29771	2.02125	4.37614	4.86957	1.93245	0.58544	2.90203	2.7437	5.58616	1.35191	2.34864	5.46136	2.26164	1.9116	0.834605	3.29261	0.549017	0.768951	1.04952	0.663661	0.94657	1.17534	0.773233	0.432005	1.32584	1.75558	0.650848	0.23003	0.272605	0.590371	0.957052	1.82442	1.03667	1.33105	0.401846	1.87787	2.56695	0.950847	0.63616	1.43155	0.984005	0.783961	1.066	0.340819	0.805537	2.66595	0.619955	0.637468
1.4662	0.895953	0.778342	1.61241	4.06433	4.008	2.06395	2.11556	3.15832	2.90344	5.60346	1.09011	2.46475	6.04907	1.77746	1.80697	0.663385	3.04397	0.709486	0.231448	1.04182	0.49913	1.13067	1.13155	0.743348	0.549673	1.21736	1.95966	0.773276	2.38708	0.230203	0.593212	0.244629	2.215	1.88269	1.67803	0.621269	1.7665	2.48971	0.694334	0.750176	1.23376	1.08068	0.823878	1.34729	0.457494	0.819543	2.4996	0.54148	0.55473
1.38	1.54608	1.81708	1.87685	3.73364	3.67837	2.19207	0.80255	2.28214	2.73462	6.02962	1.32404	2.23518	6.06655	2.62139	1.81552	0.865736	2.77837	0.770285	0.496866	0.977118	0.421376	1.10462	2.04112	0.921378	0.35489	1.06598	-0.03742	0.738117	2.06036	0.312179	0.513739	1.15139	1.0294	1.48105	1.51591	1.40795	1.65345	1.92392	0.643384	0.708823	1.24097	1.05984	0.744719	1.75822	0.426575	0.775821	2.4355	0.670978	0.40903
1.2938	1.30138	1.16787	1.71718	4.62301	4.56627	2.48921	0.810928	3.27184	2.90206	6.45168	1.99973	2.16836	6.18909	2.11626	1.64833	1.13035	2.03903	1.11219	0.170836	1.13044	0.49306	1.28496	1.85911	1.08802	0.233958	1.06201	0.888432	0.879201	1.39094	0.39167	0.688724	1.53363	1.63349	1.63927	2.01353	0.726943	2.3831	2.05169	1.05568	0.557195	1.22878	1.15259	0.727689	2.06326	0.390585	0.742316	2.22412	0.606089	0.40411
1.2075	1.08085	0.388814	1.06075	4.40463	4.20227	2.4453	2.48411	2.77495	3.10764	6.75491	1.47681	2.20224	6.07401	1.00812	1.71419	0.476599	2.09381	0.932807	0.717874	1.03417	0.526176	1.17532	0.993245	0.760064	0.021282	0.979381	0.557885	0.960438	0.834752	0.369534	0.496913	1.45236	1.69683	1.77005	2.83386	0.524055	1.60326	2.35802	1.00104	0.603349	1.43913	1.12943	0.657418	1.97293	0.515157	0.814078	2.20893	0.42071	0.459042
1.1213	1.24925	1.42756	1.35822	2.22434	2.05155	2.65306	3.73332	3.0178	3.33015	7.4051	0.885107	2.03752	6.37737	1.77987	1.7046	0.616689	1.61333	0.841668	0.882701	1.0245	0.399201	0.961133	1.42217	0.610232	0.264998	0.961954	-0.19252	1.03126	2.06551	0.460678	0.450138	1.15274	1.4803	1.85996	2.15416	0.742907	2.01526	2.29265	0.941743	0.657543	1.48093	1.17146	0.685216	2.2189	0.511504	0.708458	2.32685	0.370689	0.353838
1.035	1.23107	1.94693	1.21609	2.53606	3.94044	2.80734	2.34487	3.00309	3.56433	7.23634	0.93876	1.89872	5.79794	2.42228	1.64228	0.881302	1.6284	0.900364	0.549185	0.976766	0.317124	1.10606	1.67135	0.602047	0.288786	0.942711	1.1201	1.30083	1.50887	0.448853	0.293884	1.07398	1.89621	1.76841	2.06399	0.346047	2.1726	2.37362	0.932435	0.600404	1.43776	1.15398	0.67129	2.78169	0.583893	0.772801	2.18448	0.396253	0.413251
0.9488	1.28766	0.323893	1.75298	3.33509	3.88732	2.85545	1.77887	2.61156	3.47304	6.30546	0.966113	2.03296	6.4491	2.00882	1.60498	0.569992	1.41442	0.988445	0.818424	0.99586	0.328622	1.02979	1.26688	0.499258	0.268034	0.820969	1.62167	1.5797	1.45592	0.326803	0.497554	1.01946	1.66877	2.10123	2.20101	0.694561	2.20593	2.40136	0.975409	0.594528	1.61192	1.12774	0.678325	3.63459	0.504035	0.848968	1.75836	0.421968	0.323175
0.8625	1.59019	2.20661	1.14081	4.21734	3.60089	2.4057	3.36255	3.55651	3.34423	5.84459	0.922799	2.10806	6.16266	1.49433	1.49238	0.398772	1.78247	0.715371	0.573715	1.13307	0.221212	1.00922	1.54149	0.558359	0.266251	1.0011	2.67204	1.85262	2.47543	0.500352	0.460457	0.937872	1.79476	1.76449	2.48591	0.852005	2.03219	3.01186	0.934116	0.580218	1.66388	1.33726	0.696259	4.38688	0.528821	0.745343	1.70302	0.409629	0.3021
0.7763	1.70195	1.68724	1.84485	4.3224	5.45957	3.05998	3.15301	3.30598	3.35173	4.3364	1.29986	2.4004	6.12358	1.62805	1.62224	0.787909	1.85305	1.06117	0.699713	0.969639	0.349623	1.19208	1.73594	0.575171	0.404459	1.10318	2.20415	1.67367	2.39653	0.337293	0.317913	0.77962	1.98585	1.60641	2.60579	1.07738	1.88435	3.17703	1.20223	0.588599	1.57294	1.34813	0.667228	4.84688	0.613444	0.731434	1.7305	0.25635	0.319206
0.69	1.952	2.59614	2.35647	3.44313	5.75424	3.56864	2.05806	3.64155	3.32647	3.39635	1.62139	2.50171	5.44727	1.62304	1.63414	0.725647	2.52288	1.0177	0.459194	0.91727	0.329116	1.1969	1.33644	0.632354	0.591972	1.17636	1.76418	1.3619	2.18124	0.371726	0.374549	1.32273	2.27121	1.76397	2.27974	0.931455	2.43195	3.19731	1.23746	0.60021	1.54629	1.06062	0.639836	4.56421	0.727475	0.772226	1.63223	0.339322	0.43624
0.6037	1.59203	1.42756	2.35722	3.27388	4.41756	2.88642	3.1032	3.34859	3.22556	3.05386	0.864992	2.52218	5.06033	1.41188	1.63845	0.461034	1.74761	1.13961	0.519723	0.879126	0.336031	1.16044	1.58039	0.368003	0.507586	1.36156	1.90489	2.04467	2.30843	0.444376	0.504079	0.879433	2.13048	2.5595	1.97539	0.496692	2.81745	3.25052	1.19243	0.550941	1.66258	1.13399	0.762438	4.83943	0.733384	0.826075	1.55255	0.380989	0.444819
0.5175	1.39325	2.92075	1.74834	3.16736	3.72843	3.13717	3.91836	3.12519	3.33111	2.87887	1.15583	2.37478	4.47162	0.343895	1.66614	0.81904	1.28729	1.01927	1.20918	0.684095	0.4335	1.37442	1.55148	0.308806	0.45027	1.59746	0.620865	2.19109	2.06953	0.436107	0.293371	0.900631	1.61908	2.17661	2.45853	0.66374	2.32309	3.06447	1.47837	0.561223	1.67877	1.12505	0.673585	4.49035	0.536229	0.705417	1.55984	0.377529	0.323376
0.4313	1.02377	3.82965	1.23533	2.79017	3.86125	3.15378	4.65393	2.81345	3.14861	2.08981	0.914016	2.63328	4.26855	0.847302	1.59457	0.663385	1.25004	0.866479	0.735756	0.69989	0.404172	1.48724	1.33386	0.304206	0.524862	1.57572	1.95957	2.01412	0.354592	0.427952	0.38408	1.21968	2.22242	2.08393	2.01508	0.419692	2.07074	2.94439	1.44649	0.73415	1.57162	1.36787	0.783782	4.84829	0.541964	0.866354	1.35407	0.451913	0.318146
0.345	0.959158	2.72598	1.51359	3.48068	5.84448	2.94057	5.46345	2.27637	3.26021	1.82664	1.89905	2.48841	4.21194	0.960014	1.64156	0.663385	0.755192	0.855488	0.505629	0.713998	0.367281	1.29198	1.76919	0.188497	0.845341	1.65914	1.82286	2.7743	0.360869	0.484371	0.372057	1.14958	2.52659	1.9442	1.74283	0.475668	1.52456	3.55787	1.25111	0.575108	1.56124	1.03695	0.64673	4.47571	0.471718	0.92934	1.49159	0.448965	0.259735
0.2587	1.47423	1.882	2.9812	3.46961	6.38579	3.37026	7.72295	2.22521	3.40934	1.51299	2.0763	2.19746	4.1001	1.03271	1.83248	0.741212	0.899447	0.677468	1.07195	0.898352	0.299661	1.53441	1.40749	0.110207	0.618424	1.45598	2.55329	3.01589	-0.38598	0.597552	0.26333	1.31486	2.51269	1.86398	2.16533	0.510735	1.66125	3.89654	1.23545	0.567601	1.76767	1.20442	0.716839	4.27157	0.524117	0.980515	1.37325	0.361263	0.278865
0.1725	0.926834	2.72598	1.83955	2.67145	4.32607	3.41085	5.14424	2.2564	3.3451	1.87587	1.45834	2.0782	3.45786	0.536017	1.70767	0.601123	1.09072	0.868083	1.192	0.849121	0.464507	1.88653	1.42582	0.085612	0.519215	1.56225	0.412261	3.03365	0.821564	0.734861	0.382706	0.961662	2.12253	1.54912	2.25196	0.45781	0.745061	3.58627	1.52905	0.604741	1.61533	0.990163	0.716154	4.39421	0.468177	1.03511	1.17775	0.263283	0.185757
0.0862	1.52859	2.59614	3.93792	3.1584	3.89312	3.23629	6.14339	2.63726	3.21333	1.92786	0.739944	2.31827	2.89638	0.87989	1.85718	0.632254	0.726201	0.78394	1.50116	0.65673	0.439391	1.72162	1.55362	0.238185	0.715127	1.40888	2.98185	3.01768	2.91268	0.846385	0.41425	0.80253	1.80859	1.61057	2.49464	0.735202	0.824125	3.23386	1.04235	0.540032	1.37655	1.05156	0.605638	3.66476	0.35687	1.08665	1.28415	0.193734	0.290605
0	1.31037	2.4663	4.14824	1.33566	3.75509	4.08903	6.5196	3.34598	3.28305	1.5648	1.98993	2.68638	3.15184	0.050801	2.09002	0.694516	1.54771	0.853942	1.22889	0.718353	0.418765	1.94806	1.37906	0.432873	0.811636	1.9432	0.135917	3.58597	3.6607	0.804533	0.611779	1.67009	1.57109	0.970842	1.92754	1.13185	0.520542	2.73023	0.629134	0.378447	1.70721	1.06294	0.536458	3.01682	0.31587	1.04004	1.10052	0.094892	0.352164
0	1.89259	2.59614	2.48761	2.80361	5.37642	2.75353	7.07812	1.87158	4.19997	1.81561	0.814993	2.17139	2.16176	0.122251	2.03949	0.787909	1.26027	0.853942	2.98794	0.454382	0.398169	1.65058	1.17921	0.164496	0.917515	2.34383	2.10574	3.39049	1.89761	1.11873	0.373505	1.05744	1.57109	1.60286	0.708565	0.597417	1.39481	1.03388	1.0802	0.548529	1.50232	0.921916	0.733655	4.17375	0.632199	0.825313	1.68097	0.211409	0.30691
0.0862	1.97022	3.4143	2.2231	2.51027	4.1634	2.81588	5.33554	3.25826	4.55633	1.98699	1.47368	2.15645	1.86632	0.952047	1.6923	0.970445	1.33377	1.03696	4.2975	0.649163	0.49602	1.82578	0.811783	0.365664	0.78026	2.00431	1.14236	3.79793	0.756312	1.3043	0.401	0.715127	2.6963	2.01241	0.506951	1.16353	1.53605	1.0153	1.32111	0.512804	1.53719	1.08533	0.764489	3.09287	0.490565	1.08413	1.27643	0.2524	0.334469
0.1725	1.23275	2.11248	2.35346	2.90251	4.03541	3.79831	5.235	2.42891	4.39896	1.97198	1.79252	2.49427	1.76996	0.814349	1.53281	0.58274	0.530618	1.29288	4.01738	0.678801	0.466918	1.98967	1.30506	0.278269	0.707751	2.01381	2.39488	3.90601	-0.50907	1.5791	0.209169	1.4228	2.29767	1.18682	0.395908	0.90096	0.803946	0.707272	0.674364	0.494025	1.73	0.734896	0.876189	2.33246	0.413799	1.02929	1.3294	0.308783	0.304091
0.2587	1.85378	3.18628	1.34281	2.52837	3.14046	3.13157	3.53152	2.84208	4.24269	1.6116	1.20225	2.56137	1.5347	0.279619	1.2695	0.879185	0.915543	1.40993	4.00736	0.735145	0.347956	2.0921	0.569929	-0.02348	0.580625	1.85777	3.26422	3.60388	1.17416	2.2387	0.177702	1.26898	1.48691	1.51954	0.535207	0.86514	0.494751	0.817043	0.790185	0.541687	1.78118	1.0062	0.731708	1.64317	0.32139	1.03432	1.17795	0.431767	0.339189
0.345	1.6597	4.16778	1.61472	2.56016	2.66112	3.90863	3.73258	2.83824	4.12778	1.49407	1.60285	2.89664	1.42294	0.657445	1.02572	0.925819	1.09708	1.44063	3.52721	0.807223	0.440669	2.16803	0.772352	0.023751	0.933009	1.97953	1.82012	2.95484	2.16148	2.81171	0.407565	0.745572	2.48459	1.60138	-0.01883	0.599711	1.00757	1.18797	0.964645	0.606519	1.59418	0.923251	0.825778	1.33792	0.314064	1.1236	1.25232	0.392687	0.338639
0.4313	1.73733	3.35867	2.78259	3.03384	2.0056	4.11995	5.82145	3.31642	3.93711	1.18359	1.98634	2.74238	1.35268	0.478642	0.928186	0.480024	1.42374	1.84966	3.69712	0.584916	0.511529	2.59873	1.05582	0.121805	0.914868	1.91682	2.04765	2.86718	2.19101	3.94808	0.590797	1.31713	4.07158	1.07024	0.967138	0.881001	1.37906	1.03007	0.615172	0.722391	1.63839	0.806444	0.813706	1.16339	0.297513	1.15942	1.2193	0.341699	0.41382
0.5175	1.15512	2.69043	2.35223	2.166	1.17783	3.62241	3.17965	3.90481	3.78419	1.65385	2.25285	2.23739	1.27851	-0.04749	0.668882	0.827352	1.59366	2.12993	3.99953	0.50153	0.603293	2.83183	1.75597	0.24545	0.8356	1.83742	3.11531	1.59989	0.092351	4.84795	0.609228	1.35988	1.55147	0.812525	1.02299	1.29079	1.22238	0.833596	0.549296	0.590547	1.50685	1.15924	0.769688	0.955935	0.348748	1.10292	1.2648	0.390928	0.337301
0.6037	1.27156	2.3116	3.69675	3.84198	2.43459	3.76158	2.03469	4.44401	3.5101	1.19923	0.851416	2.6857	1.08941	0.17248	0.639079	1.047	1.35221	1.91738	3.84783	0.659898	0.668963	2.96914	0.891224	0.353415	0.807242	1.75093	3.78786	1.5155	0.749807	5.94261	0.411631	1.16166	2.28935	0.979427	0.596497	1.67881	0.815382	0.726972	0.488853	0.618363	1.33897	1.0126	0.645669	0.831189	0.303319	1.01257	1.34094	0.32957	0.381437
0.69	1.07749	2.75874	4.16865	1.55915	2.5574	3.84934	2.72725	3.07648	3.53529	1.23801	1.12099	2.18787	1.07796	0.598728	0.619578	1.2575	1.67989	2.27593	3.62306	0.737975	0.916958	3.1834	0.871043	0.615427	0.921468	1.73587	3.63486	1.73511	0.984368	6.78615	0.242307	0.982703	1.46892	1.04628	1.33554	0.967838	0.669163	0.597145	0.467509	0.529967	1.54699	0.943333	0.73544	0.845308	0.277012	0.920439	1.45714	0.370829	0.477959
0.7763	1.388	2.35417	3.78066	2.64736	2.23079	4.9667	1.82245	2.7187	3.34668	1.91109	2.37984	2.26866	0.943192	0.596663	0.581089	0.948218	1.37044	2.40433	3.73295	0.530068	0.873851	3.67962	0.897987	0.39323	0.978555	1.52528	2.13447	0.943878	1.73102	7.20588	0.335945	1.21479	1.75561	0.993072	1.55628	1.10275	0.667799	0.489098	0.51522	0.500558	1.36267	0.835307	0.70357	0.735097	0.435585	0.888347	1.20746	0.380535	0.40358
0.8625	1.62089	2.2019	3.83827	1.81285	1.87636	4.38403	3.58737	3.68621	3.27906	1.25542	2.18693	1.77136	0.854967	0.572785	0.53339	1.43565	1.41015	2.85611	3.29121	0.678831	1.02732	3.99433	0.551558	0.176151	1.14944	1.34078	1.40305	1.16053	1.55471	7.36586	0.318965	1.39177	1.61848	1.26457	0.628078	0.78072	0.571582	0.483462	0.409363	0.47493	1.29329	1.00568	0.689268	0.762133	0.439891	0.951374	1.30095	0.279456	0.491703
0.9488	1.34919	1.9301	4.15956	1.49191	1.08275	4.35897	2.973	2.9278	3.22359	1.14437	1.64203	1.49026	0.65026	1.05974	0.610798	1.2118	2.32417	2.88809	3.86983	0.466847	1.05742	3.99969	0.786197	0.502824	1.03852	1.35189	2.50024	1.42482	-0.41396	6.88763	0.474458	1.17658	1.53421	1.2706	0.076946	0.536273	0.988523	0.385374	0.541443	0.45837	1.44739	0.774158	0.767046	0.792539	0.385034	0.87955	1.23739	0.428598	0.482962
1.035	1.97022	1.65981	3.46418	1.94847	0.066247	4.44967	3.09029	3.47784	3.37719	1.46041	2.3673	1.41059	0.874154	1.02853	0.643602	1.04603	1.92754	2.79767	4.5918	0.667172	0.975429	4.32894	0.949445	0.694733	0.782554	1.09768	2.41085	1.53401	0.547122	7.25152	0.395323	1.81176	1.95906	1.24142	0.271538	0.868709	0.709187	0.514407	0.715862	0.476159	1.47593	0.793093	0.72714	0.742342	0.430524	0.796013	1.26229	0.604516	0.449636
1.1213	1.34919	1.59268	3.63152	1.39906	-0.49825	4.52452	2.76076	3.71675	3.32312	1.44354	2.42959	1.52667	0.612587	1.20761	0.690802	1.10529	1.2514	3.56557	4.40753	0.573492	0.981577	4.56337	1.17178	0.357498	0.642758	0.931393	0.573403	1.09381	0.899475	6.92332	0.370458	1.87341	1.79201	1.49377	0.853252	0.62806	1.11637	0.337575	0.85194	0.428753	1.38712	0.873234	0.620521	0.696986	0.414259	0.634909	1.24902	0.503344	0.494509
1.2075	0.495272	2.03322	3.36512	0.924153	0.959467	4.17096	1.83362	2.6717	2.96935	0.791255	1.64937	1.35343	0.751475	0.636997	0.723523	1.20176	2.11442	3.5358	4.60766	0.633002	1.24788	4.91136	1.26271	0.51492	1.02615	0.880526	1.83291	1.21744	0.312419	7.5038	0.291388	1.77563	2.43255	1.24441	0.565355	0.637972	0.778814	0.315851	0.539926	0.576585	1.14151	0.577643	0.81652	0.632434	0.527913	0.774387	1.19989	0.455153	0.554542
1.2938	1.50445	1.83289	3.05924	2.98491	1.9621	4.16589	1.07403	2.92872	3.08096	1.06864	1.97257	1.5279	0.626508	1.11635	0.653437	1.16561	2.00996	3.76009	5.31803	0.634454	1.09148	5.25988	0.934452	0.739878	0.919986	0.650325	2.1703	0.910645	0.75164	7.74175	0.311564	2.07047	2.06418	0.791559	-0.05976	0.879027	0.069849	0.440506	0.577467	0.614505	1.43898	0.601241	0.649939	0.725437	0.554107	0.893258	1.15591	0.44152	0.562526
1.38	1.58208	1.28178	3.69338	2.31322	2.46093	4.28155	2.35304	2.779	2.81535	1.34009	2.53415	1.49404	0.715802	1.25619	0.746384	1.08557	2.15269	3.27365	5.76659	0.759445	1.11762	5.42182	0.912449	0.384144	0.843876	0.779028	1.61141	0.649312	0.440508	7.79944	0.131438	1.21298	1.59802	0.958464	0.396381	0.963402	0.043259	0.173877	0.67463	0.427918	1.35193	0.653759	0.667888	0.710161	0.732986	0.774117	1.03425	0.45358	0.603566
1.4662	1.58208	1.44799	4.41375	1.93675	2.14851	4.09119	1.11313	1.80315	2.79024	2.01916	2.42866	1.25872	0.83171	1.20779	0.79524	1.64488	2.35439	3.19714	6.2136	0.717752	1.02114	5.52641	1.00635	0.741143	1.02484	1.00084	2.32041	0.679444	-1.15528	8.03231	0.333095	1.19491	1.69688	0.916961	0.148685	0.528701	-0.15288	0.078251	0.593746	0.62546	1.3788	0.687897	0.714401	0.557852	0.576229	0.620377	1.16119	0.45838	0.587235
1.5525	1.388	0.730138	4.67327	1.96812	1.77655	4.28762	2.42565	2.31752	2.39354	2.23231	1.94883	1.49928	0.692744	1.86937	0.887334	1.5476	2.70766	3.40087	5.76167	0.651554	0.918502	5.36052	0.907896	0.436554	1.05608	0.763504	2.16929	0.644648	1.20477	7.92451	0.43517	1.21434	1.82842	0.524762	1.34805	0.837563	-0.08615	0.382693	0.345455	0.552363	1.22078	0.793535	0.548024	0.825629	0.482739	0.644392	1.21409	0.396521	0.586123
1.6387	1.46563	1.36835	4.16485	1.55903	0.498168	3.97747	2.00676	4.03085	2.50176	2.1404	2.74862	0.982178	0.652656	1.45663	0.843558	1.59317	2.93187	3.66945	5.4935	0.794993	1.01082	5.25319	1.05004	0.504319	0.954167	0.751497	2.38371	0.656601	1.55196	7.69764	0.464165	0.836206	1.24784	0.337263	0.920286	0.73443	0.240035	0.553314	0.32733	0.607037	1.262	0.716366	0.714312	0.82518	0.648832	0.656743	1.15746	0.294918	0.569399
1.725	1.15512	2.12281	3.50493	2.12097	1.3876	3.60373	1.21366	2.69575	2.53091	2.34226	1.9812	1.19131	0.736831	1.02533	0.870626	1.72691	2.64475	3.34245	5.04523	0.747639	1.26073	5.01098	0.992046	0.642323	0.621794	0.622757	0.998249	0.827481	0.622952	7.24891	0.275369	0.727081	2.01302	0.365405	1.36188	0.865465	0.370628	0.383979	0.564017	0.588011	1.37681	0.712088	0.696478	0.940648	0.558719	0.628571	1.27428	0.484678	0.567666
1.8112	1.73733	1.6871	3.1371	1.42449	0.680156	2.72876	2.50384	3.10633	2.49583	2.25095	2.33657	0.977772	0.475809	2.17873	0.889305	1.74265	3.23787	3.72477	3.76831	0.654663	1.2075	4.81429	1.15212	0.758051	0.700551	0.686945	1.29375	0.357176	0.834928	6.37976	0.265475	0.067756	2.08006	0.180364	0.313881	1.24153	0.683384	0.706396	0.609902	0.56246	1.41625	0.732123	0.685908	0.942445	0.496331	0.654256	1.1328	0.501596	0.606779
1.8975	1.73733	0.997549	3.17511	1.2203	1.38204	3.31715	3.51476	2.77714	2.51274	2.15342	2.68917	1.16174	0.573786	2.41638	1.04402	1.90577	3.47369	3.56785	5.18646	0.763023	1.36092	4.92102	0.116063	0.972312	0.809536	0.758346	0.63531	0.789781	2.40901	5.77733	0.405727	0.453689	1.89482	0.149319	0.385776	1.36875	-0.10611	0.426224	0.604141	0.481053	1.46156	0.776602	0.733131	0.715553	0.516678	0.552051	0.975593	0.492042	0.833155
1.9837	1.69852	0.858676	2.7755	1.08445	1.98588	3.0499	1.77218	2.25413	2.15881	2.38094	2.7182	1.00573	0.77292	1.88433	1.11956	2.11519	3.00763	3.54711	5.35152	0.87414	1.27133	4.57278	0.541266	1.04617	0.749926	0.891806	0.766073	0.85295	1.15036	5.04659	0.376249	0.436458	1.4795	0.198177	0.893839	0.749505	0.530812	0.304578	0.645106	0.51435	1.27077	0.732038	0.655439	0.608172	0.446626	0.439484	1.01507	0.37394	0.915983
2.07	1.62089	1.30621	3.06543	0.915207	1.64441	3.35709	1.73867	2.53901	2.3895	1.41742	2.54274	0.797731	0.670358	2.40484	1.27674	2.04745	3.12466	3.63501	4.4216	0.858331	1.48815	4.61147	0.714438	0.971832	0.739567	0.669731	1.11633	0.537384	3.07823	4.31233	0.385858	0.532464	0.979228	0.208502	1.22563	0.638013	0.762005	0.320174	0.867605	0.502816	1.1948	0.737717	0.588532	0.697581	0.414544	0.395284	1.0927	0.413742	0.861057
2.1562	2.12548	1.38526	4.18351	1.08858	2.35096	2.55295	4.84404	3.31929	2.33003	1.19179	2.52792	0.98877	0.705555	2.61509	1.59803	2.239	3.08597	4.11006	4.91589	0.931348	1.5666	4.60053	1.191	0.96127	0.869128	0.544959	0.600849	0.669335	2.08201	3.46355	0.338286	0.539422	1.61061	0.211023	0.945231	0.668937	1.09924	0.34053	0.65628	0.503364	1.2101	0.770557	0.770878	0.918183	0.352227	0.437697	1.10444	0.39489	0.85948
2.2425	1.69852	0.551903	4.46693	0.885442	2.39976	2.8942	3.50359	2.60044	2.44509	0.846263	1.96385	0.733358	0.739495	2.1202	1.58642	2.17129	2.14025	4.15964	4.21715	0.971413	1.49253	4.2491	0.729311	1.32013	0.881763	0.619765	0.283107	0.618091	-1.21489	3.36111	0.242243	0.507319	1.47534	0.311124	1.00579	1.09389	0.32108	0.437551	0.648407	0.543009	1.20479	0.824034	0.730449	1.17203	0.31338	0.37805	1.03836	0.348749	0.9759
2.3287	1.69852	0.473296	3.21624	2.3115	1.61	2.69713	3.81078	1.52385	2.06953	1.46083	1.92249	0.828585	1.09423	2.46649	1.64658	2.25427	2.66902	4.72408	3.16804	0.798498	1.57117	3.9528	0.789483	1.43032	0.688304	0.626525	0.400749	0.664671	1.90514	2.91987	0.447003	0.955861	0.935803	0.241007	0.686033	1.17273	0.624674	0.001368	0.910948	0.605413	1.10201	0.790743	0.630428	0.897965	0.304911	0.405293	1.03854	0.452088	1.07322
2.415	1.42682	0.338597	3.50044	1.75277	2.03901	2.29421	3.45891	1.38045	2.03642	1.51064	1.9338	0.837901	1.10925	2.3506	1.72392	2.74871	2.45447	4.94257	3.38936	0.998808	1.67788	3.85955	0.926286	1.25286	0.825559	0.546699	1.28051	0.419675	2.52915	2.46893	0.536968	0.669147	1.1575	0.426471	0.639532	0.692501	0.569338	0.560564	0.590712	0.60788	0.98393	0.83086	0.766458	1.08712	0.395799	0.334162	0.878141	0.452344	1.14768
2.5013	0.844601	0.229692	3.59651	0.932175	2.08662	2.22453	4.20733	1.87352	2.00957	1.37964	2.07601	0.928722	0.917025	3.05685	1.62049	2.3535	2.59047	4.81803	3.60594	1.06335	1.82575	3.55102	1.03061	0.938324	0.873064	0.721375	1.10091	0.743954	2.27098	1.88342	0.526919	0.719297	0.982663	-0.02252	0.94603	1.12966	0.688146	0.467347	0.483584	0.427871	1.0716	0.955734	0.744372	1.28615	0.378207	0.297845	0.954987	0.263761	1.27967
2.5875	1.77615	0.580072	3.74862	2.62918	1.8397	2.20155	1.49292	2.43914	1.85382	1.75189	2.90059	1.02105	1.20052	2.9803	1.5958	2.75132	3.14552	4.98875	4.17393	0.76116	1.79248	3.02753	0.735171	1.11772	0.653699	0.707428	1.43744	0.475136	3.84408	1.61357	0.73011	0.83724	0.913755	0.708173	0.802596	0.990543	0.686077	0.073956	0.655481	0.497558	1.03473	1.01005	0.914936	1.75297	0.26339	0.352712	0.902697	0.357721	1.3838
2.6737	2.12548	1.70528	4.59806	2.10902	1.91111	1.82684	2.22458	2.62322	1.86789	1.78249	2.45311	0.935794	1.12994	3.19967	1.8135	2.82624	3.60994	5.78749	4.54559	0.788525	1.861	3.28595	0.507618	1.1993	0.669616	0.475525	1.51482	0.34743	-1.29316	1.53488	0.709071	0.419216	0.986524	0.741776	0.833373	0.467093	-0.41149	0.101563	0.539249	0.383782	0.909273	0.884713	0.893861	1.33423	0.450075	0.349512	0.84713	0.483525	1.39622
2.76	0.611715	0.853229	3.93864	1.53919	2.47933	1.79936	2.68815	1.72816	1.63496	1.01159	2.65951	0.997776	1.13693	2.94107	1.90989	2.37	2.37505	6.03164	5.47904	0.637593	2.03013	3.11466	0.597832	1.33669	0.617683	0.590543	2.91365	0.1725	-0.42841	1.24597	0.510711	0.612703	1.68016	0.812472	-0.11988	0.467245	0.227655	0.254645	0.512636	0.394257	0.81039	0.868834	0.966659	1.75566	0.366442	0.381798	0.747944	0.409047	1.5774
2.8463	1.85378	0.797604	4.50393	2.19101	1.64349	1.50725	2.65464	2.05437	1.49679	1.88277	2.745	0.920825	1.05885	3.08135	2.00535	2.47395	1.87104	5.91798	4.90925	0.525625	2.27124	2.61772	0.652728	1.22627	0.527615	0.576597	3.71774	0.63951	1.96322	0.933874	0.580782	0.716601	1.77361	0.25904	0.457876	0.522727	0.257374	0.019317	0.342605	0.418579	0.778886	0.953271	1.05834	1.84597	0.403197	0.280667	0.824032	0.469309	1.74925
2.9325	1.54326	1.49052	4.19355	2.23629	1.1129	1.48965	2.9339	3.34189	1.61874	1.42853	2.88173	0.763856	1.02154	4.09247	1.78136	2.73546	2.15709	6.39168	5.21945	0.532459	2.15661	2.45772	0.343675	0.787131	0.606318	0.514699	4.78072	0.383455	1.19386	0.791737	0.735429	0.866782	1.3938	0.469098	0.770113	0.154583	0.630613	0.245644	0.342625	0.364941	0.898823	0.941236	1.05982	1.87248	0.552862	0.260662	0.876322	0.465977	1.87297
3.0187	2.04785	1.21759	2.62025	2.75318	0.302896	1.35478	4.84404	1.57523	1.30309	1.12277	2.5152	0.893943	0.80475	4.53017	1.85115	2.76471	2.42092	6.15265	5.67332	0.582188	2.6027	2.19767	0.09766	0.936598	0.744561	0.559833	3.87377	0.801147	0.741802	0.72375	0.849139	0.633931	1.49371	0.45708	0.643589	0.908734	0.676343	0.290269	0.357839	0.370662	0.780847	1.0814	1.105	2.53204	0.585382	0.245693	0.798379	0.465569	2.07006
3.105	0.456457	1.08811	4.14328	0.971671	1.78298	1.2527	1.6158	1.0855	1.35093	1.48699	2.91514	0.932167	0.710525	4.22898	1.8144	2.80977	2.2503	5.33113	4.75424	0.492951	2.59279	1.95514	0.37177	0.942618	0.708668	0.585773	4.21602	0.209279	1.32359	0.550516	0.782826	0.407732	1.39385	0.664142	0.877583	0.884191	0.654143	0.432161	0.573346	0.331141	0.742445	1.06801	1.15781	2.52395	0.658363	0.340313	0.806442	0.328148	2.17287
3.1913	1.388	0.346024	3.15339	1.60464	1.39489	1.20356	1.69399	2.35693	1.27628	2.12902	2.987	1.26712	0.527184	3.67421	1.62642	3.04165	3.29429	5.56928	4.63189	0.515623	2.43788	1.72477	0.764102	1.06166	0.809924	0.557203	3.90213	0.384237	0.042385	0.624915	0.812546	0.295984	1.27584	0.825242	0.856007	0.718956	1.0169	0.280747	0.509007	0.288002	0.668471	0.698211	1.26259	2.68839	0.589474	0.324021	0.822899	0.234934	2.24639
3.2775	1.42682	0.760729	3.04377	1.89536	3.47163	1.3443	3.40306	2.14624	1.42561	2.13936	3.50765	1.2922	0.454681	5.04498	1.4929	2.99835	2.31079	5.65266	4.38972	0.49521	2.79766	1.56445	0.463191	1.10326	0.581913	0.675077	4.18758	0.5342	2.34687	0.598137	0.778465	0.799531	1.01112	0.211073	0.890635	0.521399	0.758356	-0.00873	0.379674	0.322877	0.679447	1.02246	1.29516	2.95797	0.550903	0.325317	0.81478	0.277871	2.44466
3.3637	0.689344	0.671787	2.35903	1.43895	1.34269	1.00607	2.88364	1.64108	1.39875	1.66248	3.57984	1.28396	0.335337	5.13375	1.36439	3.54488	2.34811	4.53782	4.27151	0.60967	3.09272	1.32624	0.129533	1.12276	0.566508	0.673174	3.82463	0.414285	0.416107	0.441819	0.700377	0.913538	1.01727	0.366815	0.59087	0.446472	0.162976	0.10118	0.382586	0.327987	0.646928	1.20469	1.39209	3.44455	0.49428	0.401269	0.87543	0.425918	2.73399
3.45	1.65514	0.150838	1.43317	0.561483	0.478075	1.48769	1.49292	1.7355	1.27718	0.666866	2.88196	1.22808	0.374227	4.20134	1.31636	3.45919	2.36244	2.68218	4.20183	0.491353	2.93965	1.2642	0.148687	0.883134	0.528903	0.704886	3.24457	0.222851	0.078457	0.436257	0.847635	0.585482	0.546585	0.752085	0.909071	0.561499	0.341001	-0.1747	0.716621	0.338903	0.656461	1.05919	1.52381	3.52767	0.467116	0.327706	0.92004	0.400121	2.77654
3.5363	1.29947	-0.09978	1.56279	1.56924	1.14975	1.18446	0.039655	1.84587	1.30136	1.19341	2.90279	1.36475	0.348456	4.57328	1.47667	3.92493	1.82439	2.49005	4.35694	0.390501	2.93886	1.13778	0.736046	0.732804	1.03315	0.650388	3.18945	0.445451	-1.0059	0.473032	0.988977	0.524534	0.131479	0.362511	0.910032	0.881038	0.532829	0.565708	0.393739	0.341161	0.843201	0.917553	1.40937	4.42041	0.488729	0.353952	0.896694	0.469834	3.00073
3.6225	1.17783	1.0382	2.00999	1.74886	0.593189	0.919484	0.554233	1.04628	1.29638	1.07466	3.20092	1.54156	0.337219	5.21802	1.46444	4.42604	1.69513	1.77345	4.42867	0.556202	3.26262	1.2916	0.163152	0.880776	1.08154	0.490749	3.36385	1.02682	-0.6022	0.518682	0.931482	0.928725	0.021468	0.222579	0.259295	0.811475	0.873195	0.29243	0.523318	0.338934	0.842528	1.05598	1.64139	5.23902	0.570076	0.348438	0.995654	0.494361	3.18126
3.7088	0.983642	-0.19917	0.970774	1.27269	0.822574	0.763285	0.465344	0.796764	1.01241	0.573198	2.98221	1.75139	0.485323	4.52292	1.20454	4.61333	1.82727	1.46589	3.77154	0.472435	3.41896	1.03946	0.33126	0.95019	0.922139	0.506874	2.4102	0.615577	-2.25312	0.545282	0.878656	1.31746	0.946764	0.235828	0.945572	0.815746	1.33751	0.295522	0.555939	0.319676	0.824293	0.812451	1.75323	7.23926	0.586954	0.297852	0.99903	0.470976	3.49065
3.795	0.838562	0.367078	0.908714	1.0724	0.503302	0.632827	1.8276	0.872517	0.955632	0.541131	2.62626	1.74055	0.429147	3.71259	1.10674	4.65165	1.20426	1.56303	3.63764	0.322822	3.14234	0.771887	0.362058	1.09864	0.645617	0.453728	2.39541	0.910841	-1.53539	0.510827	0.762552	0.7229	0.728708	0.089404	0.779202	0.845415	0.535084	0.130893	0.678464	0.366325	0.799462	0.797023	1.894	6.67001	0.641281	0.318889	0.991534	0.381525	3.39568
3.8812	1.04222	0.558713	1.71469	1.66575	0.190246	1.10479	1.02009	0.979215	0.859912	0.888681	3.25053	1.65429	0.357475	4.24998	1.05417	4.94375	1.08965	1.41437	4.10404	0.539674	3.49532	0.721367	0.273355	0.915722	0.941038	0.691177	3.4442	0.522862	0.514417	0.483064	0.858242	0.649171	1.73459	0.155536	0.41467	0.782775	0.591102	0.094175	0.829633	0.304245	0.769354	0.607992	1.70591	6.17714	0.541576	0.237887	1.09578	0.265136	3.35073
3.9675	0.960913	0.165861	1.45474	0.76665	0.765784	0.845428	-0.14661	1.1544	0.996591	0.714021	3.91618	1.64739	0.313199	4.4119	1.07359	5.25464	1.27887	1.26786	4.83824	0.615976	3.28162	0.882613	0.430443	1.31187	0.999007	0.837583	3.34807	0.777521	0.080714	0.381094	0.579033	1.0859	1.42383	0.323722	0.906185	0.973487	0.653391	0.178938	0.570414	0.322243	0.780232	0.731418	1.7448	6.09896	0.551647	0.238773	1.12395	0.481439	3.60417
4.0538	1.03519	0.052554	1.65335	0.300066	1.75259	0.549952	2.65146	1.02439	0.854735	0.442913	4.14545	1.86399	0.317645	3.68768	1.11316	5.52666	1.76555	1.49486	3.92609	0.634982	3.32327	0.943776	0.255284	0.700369	1.07455	0.717156	2.73757	0.475695	-0.2545	0.358116	0.590311	0.895251	1.31035	0.333268	0.795478	1.41094	0.36832	0.267669	0.411536	0.301532	0.735011	0.71646	1.63074	6.07335	0.389779	0.159843	1.11506	0.422691	3.52787
4.14	0.787245	0.400363	1.67665	1.44907	1.14722	0.738002	1.45223	1.04692	0.740073	0.985352	4.14086	1.75408	0.321764	3.01603	0.967673	5.42958	1.58224	1.32116	4.20735	0.445832	2.99247	0.820194	0.369428	0.543387	0.91268	0.725669	2.10288	0.355808	-0.91649	0.439877	0.676099	1.19709	0.841636	0.299895	1.0809	0.974005	0.627268	0.323676	0.400034	0.336947	0.863056	0.699461	1.79187	5.14242	0.492831	0.304135	1.11913	0.564085	3.67373
4.2263	0.563868	0.601626	1.77327	2.78994	1.13953	0.59289	1.61092	0.480251	0.494663	0.950716	3.9615	1.60409	0.277587	2.41743	0.99164	5.21019	1.71213	1.59197	4.56257	0.569488	2.61848	0.971985	0.516456	0.845733	0.924927	0.671283	0.901509	0.611528	0.002398	0.39996	0.455922	1.12421	0.98921	0.637354	1.18352	0.731116	0.646898	0.264194	0.591921	0.313012	0.791208	0.725147	1.74063	4.70886	0.508729	0.341865	1.10144	0.66196	3.53839
4.3125	0.927342	0.238398	1.45867	0.536994	0.787942	0.750845	1.70917	0.578158	0.627408	0.356482	3.87892	1.68957	0.199549	2.38842	1.01709	4.98156	2.60817	1.15914	3.60612	0.60445	2.48055	1.0979	0.271033	1.04548	1.03144	0.67579	-0.15123	0.78629	0.842422	0.473553	0.245227	1.0642	0.026868	0.775386	0.819667	0.710853	0.8071	0.258667	0.43331	0.327724	0.893935	0.672835	1.77594	5.21026	0.493402	0.325691	1.10747	0.416713	3.48954
4.3987	0.823032	0.769214	1.69968	0.827484	2.20066	0.833097	2.22682	0.695509	0.554611	0.99628	4.32282	1.8585	0.19651	2.85909	1.03055	5.0361	1.79294	0.68513	3.20157	0.508804	2.2318	1.03619	0.623665	0.747047	1.19051	0.709631	-0.42577	0.811368	1.2593	0.418348	0.215287	1.15885	2.14994	0.572945	0.694971	1.02722	0.176615	0.470575	0.395441	0.435502	1.03009	0.685227	1.73923	4.04958	0.569729	0.257815	1.11796	0.490667	3.07451
4.485	1.27551	0.92722	1.29708	0.83086	-0.36928	0.84647	0.506968	0.592675	0.42529	0.484088	4.56123	2.02448	0.229806	1.9127	0.934067	4.87086	1.38921	0.618608	2.90031	0.486997	2.09372	0.795659	0.942798	0.653844	1.26888	0.685005	-0.52504	0.797712	0.733251	0.397968	0.376324	0.889691	1.27154	0.375983	0.273265	0.847685	0.182134	0.413556	0.572977	0.412324	1.08613	0.739738	1.70396	3.65344	0.605638	0.235206	0.996496	0.557991	2.93951
4.5712	1.48633	0.62629	0.855434	1.60118	0.645168	0.979911	0.404829	0.431405	0.524457	0.141722	3.76222	1.92173	0.273894	2.13581	0.842566	4.85619	1.11491	0.548794	3.53608	0.547197	2.11864	0.901147	1.05566	0.805515	1.19042	0.772368	0.71442	0.351954	-0.09993	0.636547	0.325536	1.04856	1.11237	0.561519	0.874506	0.682441	0.723245	0.232511	0.658331	0.324176	1.05979	0.655264	1.69231	3.0089	0.472749	0.226146	1.15112	0.226953	2.93638
4.6575	1.05597	0.316407	1.08232	1.06048	-0.14267	1.16604	0.648483	1.1389	0.47875	0.599816	3.03844	2.13542	0.166827	2.11624	0.857026	4.49724	1.55522	0.613988	2.87059	0.497996	1.68917	0.977275	1.11931	0.729794	1.36842	0.68344	0.954355	0.735716	2.13131	0.384815	0.322413	1.07742	2.17197	0.751782	1.08864	0.567973	0.482103	0.172345	0.638074	0.394002	0.976437	0.75322	1.69701	2.38533	0.517494	0.310424	1.17321	0.4703	3.05674
4.7438	1.03226	0.579605	0.839658	-0.30792	0.959802	1.36042	0.803737	0.251472	0.343103	0.031343	2.3026	2.31257	0.155382	2.20625	0.740952	4.4286	1.41725	0.913878	2.61179	0.361948	1.75678	0.904083	0.667401	0.581784	0.951626	0.940195	0.441666	0.898833	2.22967	0.433736	0.300356	1.0767	1.50812	0.684536	0.855831	0.890641	0.256069	0.10252	0.686809	0.410956	1.07449	0.670927	1.50413	2.05124	0.51578	0.315619	1.15616	0.55869	2.7051
4.83	1.27938	1.2061	1.03252	-0.08797	1.84788	0.889975	-0.72189	0.184866	0.296143	0.772828	1.57505	2.45616	0.138679	2.39532	0.67904	4.6392	1.74436	0.715084	1.89263	0.25633	1.6679	0.899711	1.30949	0.88369	0.90608	0.97868	0.979175	0.82131	-0.42698	0.332587	0.298228	0.723513	0.660716	0.636576	1.33533	0.535418	0.618024	0.332076	0.875191	0.370948	1.03297	0.601316	1.49655	2.04544	0.743251	0.34449	1.02417	0.735004	2.55202
4.9163	1.27658	0.338838	0.980014	-0.23809	1.10725	1.22989	-0.11281	0.536328	0.243194	0.003866	1.15707	2.06897	0.158976	0.345274	0.698951	4.49626	1.76974	0.908434	1.77915	0.34941	1.71845	0.948226	0.701752	0.589529	1.01021	0.911975	0.66477	0.834547	2.6852	0.390149	0.158231	1.2486	0.662521	0.565028	1.30412	0.584767	0.674426	0.031875	0.545954	0.350925	0.827737	0.557185	1.50466	1.86857	0.769649	0.310036	0.996609	0.609014	2.30125
5.0025	1.44834	0.447172	0.715928	0.13019	0.924295	1.03509	-1.34258	1.09801	0.330847	0.788711	1.0123	2.24133	0.262181	0.412666	0.584601	4.8024	1.28679	0.634887	2.10138	0.186276	1.88911	0.953063	0.914503	0.665365	1.27493	0.807448	0.655501	0.554921	0.941807	0.377767	0.336506	1.14324	1.11738	0.770915	1.2141	0.834895	0.43931	-0.05073	0.490637	0.397751	1.10552	0.557504	1.30764	1.75127	0.754282	0.438237	0.874623	0.566415	2.37408
5.0887	0.934565	-0.29526	0.496141	0.298115	1.79138	1.23896	-0.73838	0.306732	0.290665	0.606365	0.74086	2.15015	0.199599	0.911821	0.632553	4.5021	1.46497	0.502986	2.09183	0.23448	1.77137	0.92801	0.728356	0.81811	1.14023	0.895149	0.983771	0.561763	-2.62476	0.430444	0.423377	2.11497	0.677406	0.584637	0.74295	0.740888	1.09355	0.062683	0.600287	0.34072	0.901116	0.722627	1.23405	1.85425	0.698873	0.383197	0.741856	0.693687	2.18135
5.175	1.16303	-0.13641	0.486776	0.206498	1.27436	1.0275	1.39	0.460335	0.387824	0.339109	0.816197	1.99076	0.228825	1.22969	0.701837	4.21347	1.28733	0.517538	1.39848	0.446478	1.83444	0.858426	0.322435	0.535106	0.871299	1.00327	1.02721	0.264573	-1.64242	0.420119	0.190416	2.17565	0.320911	0.163532	0.48854	0.783947	0.796334	0.098416	0.863647	0.343851	0.995735	0.755458	1.24345	1.58115	0.774639	0.32639	0.909408	0.770985	1.8963
5.2613	0.882927	-0.48735	0.069859	0.667788	-0.42635	1.16807	-0.04366	-0.21256	0.519431	0.346952	1.04155	2.06544	0.285685	0.2179	0.718533	4.72834	1.08115	0.761051	1.54146	0.483507	2.01541	1.08367	0.283471	0.683825	0.783896	1.15357	1.51464	1.34297	-1.69073	0.384615	0.215151	2.08361	0.920638	0.128206	1.37849	1.0062	0.914589	0.128759	0.569532	0.334984	1.27043	0.71048	1.16912	1.23925	0.831711	0.501396	0.80172	0.787612	1.58404
5.3475	0.884301	-0.2543	0.734162	-0.19316	0.35347	0.789977	-1.036	0.396652	0.453773	0.1436	1.11583	1.88827	0.190054	0.641605	0.747553	3.86494	1.17498	0.460019	1.73611	0.358355	2.18883	0.890851	0.787389	1.16025	0.837259	0.912413	-0.12246	0.300905	0.995422	0.268856	0.373563	2.10899	1.22684	0.320714	1.07683	0.673833	0.432928	-0.26348	0.653287	0.306472	1.16748	0.705159	0.997063	1.26276	0.751823	0.423635	0.847937	0.6408	1.64311
5.4338	0.950576	-0.31441	0.455144	-0.20866	1.13511	1.31029	0.496635	0.091297	0.401926	0.430344	1.16629	1.86341	0.145036	0.462988	0.713903	4.21502	1.90919	0.48615	1.11125	0.518556	1.98358	1.34938	0.791102	0.756881	0.813471	0.963744	0.029296	0.599157	1.41946	0.143986	0.357086	2.23621	0.473746	0.292317	0.990216	0.857099	0.252076	0.187776	0.778478	0.303402	1.22338	0.643126	0.999935	1.39817	0.798333	0.503439	0.813867	0.843273	1.35505
5.52	0.235945	0.073484	0.389616	0.681622	1.72012	1.21086	0.054134	0.849793	0.44393	0.052139	1.16203	1.72294	0.253973	1.22171	0.678964	3.96244	1.55223	0.519902	0.979502	0.526725	1.95527	1.16401	0.633346	0.854705	0.640182	0.824988	0.808249	0.469858	0.965097	0.124892	0.431576	1.65667	0.49222	0.239654	0.518546	0.943036	0.82448	0.195984	0.848065	0.299143	1.13728	0.73751	0.862234	1.26969	0.861211	0.442753	0.836236	0.985307	1.46021
5.6062	0.568918	0.702832	0.147955	0.946405	1.18353	1.32213	-0.64872	0.182446	0.635277	0.28252	1.22759	1.48951	0.127997	0.72115	0.661573	3.52195	1.08752	0.218179	1.62378	0.281364	2.13526	1.04062	0.755388	0.78763	0.655976	0.688172	1.48044	0.623313	1.34139	0.166694	0.217922	1.6636	1.77826	0.229292	0.653287	1.17199	0.332707	0.106296	0.596637	0.309935	1.25079	0.778464	0.927238	0.871918	0.918814	0.500412	0.554399	1.09973	1.15769
5.6925	1.22847	0.062513	0.36173	0.607697	0.048596	0.956823	0.94905	0.705142	0.507651	0.493421	0.708027	1.688	0.161956	1.20406	0.575783	3.66011	1.22216	0.271768	1.27639	0.219331	2.09303	0.937672	0.658623	0.614737	0.758149	0.745175	1.97317	0.539925	2.39879	0.198813	0.111784	1.58156	1.08589	0.335237	1.01672	1.41274	0.596948	0.044215	0.950847	0.269688	1.14183	0.742314	0.80836	0.939817	0.812476	0.473488	0.575749	1.16833	1.16419
5.7787	1.02828	0.400506	0.993239	0.176465	0.983258	1.43318	0.214332	0.0108	0.49414	0.498584	1.0675	1.75916	0.10575	1.37255	0.602516	3.78839	1.27308	0.12813	1.1007	0.243147	1.99545	0.952804	0.665107	0.631243	0.677134	0.701731	2.17653	0.596141	0.618121	0.224205	0.26923	1.36435	0.315189	0.748416	0.567822	1.33761	0.40262	0.155299	0.905863	0.175215	1.15484	0.740293	0.831228	0.854755	0.902599	0.587537	0.534707	1.07862	0.918518
5.865	0.742096	0.436181	0.245088	0.321775	-0.01542	1.28784	0.857453	-0.17332	0.302538	0.605448	1.33038	1.46609	0.139689	1.50281	0.697258	3.60372	0.95287	0.10978	0.733882	0.134376	2.08751	0.895702	0.707947	0.49207	0.637217	0.775197	2.05184	0.471785	-0.58866	0.246734	0.545722	1.39091	0.399431	0.654405	0.585512	1.12628	1.03988	-0.19207	0.871131	0.187229	1.13299	0.798941	0.760595	0.722393	0.930212	0.614503	0.559524	1.1377	0.899284
5.9513	0.771114	-0.18149	1.32891	1.38919	-0.12902	1.03072	-0.14943	-0.044	0.409656	0.141995	1.02245	1.2654	0.248082	1.56931	0.656551	3.90614	0.723779	0.205008	0.758688	0.363077	2.27529	0.823208	0.983704	0.452465	0.731609	0.806885	1.99137	0.936142	-0.27894	0.248719	0.589737	1.76968	1.4589	0.517208	0.321633	1.355	0.777444	0.125257	0.900163	0.221408	1.07784	0.802796	0.708586	0.751137	0.851976	0.620654	0.436993	1.54312	0.808439
6.0375	0.922537	-0.22176	0.814171	0.724917	0.480117	0.893085	0.064467	0.003729	0.355441	0.146943	1.52217	1.16872	0.230221	1.1589	0.736644	3.69213	1.04588	0.334731	0.509478	0.351037	2.20042	0.699328	0.627458	0.673934	0.748673	0.731416	1.41587	0.574833	-1.09322	0.187287	0.420553	1.33515	1.8561	0.563811	0.824153	1.26683	1.61306	0.231608	0.502549	0.261408	1.04326	0.7141	0.692279	0.959451	0.804007	0.71118	0.557026	1.3005	0.69103
6.1238	0.909961	-0.00397	-0.024	-0.13579	1.22965	0.918606	-1.10506	0.464076	0.461073	0.400409	0.946156	1.16915	0.317675	0.974933	0.816875	4.08913	0.629005	-0.00536	0.289776	0.438588	2.01687	0.625011	0.931934	0.664023	0.760302	0.781369	0.725298	0.281943	0.791398	0.110524	0.536554	1.30992	1.18378	0.364799	0.748484	1.30667	1.70327	0.12326	0.69255	0.235633	1.11916	0.762961	0.622425	0.769086	0.755741	0.679691	0.556877	1.11722	0.634791
6.21	0.867358	-0.27168	-0.07642	0.038201	1.49026	1.00263	-1.13121	0.736258	0.295145	0.013798	0.215794	1.06432	0.215182	1.24368	0.746511	3.96948	0.687356	-0.01378	0.689331	0.454015	2.06894	0.716077	0.606769	0.574653	0.868228	0.753012	0.695149	0.512362	0.534216	0.131818	0.349881	1.51169	1.64341	0.480747	0.702992	1.01726	2.00849	0.305262	1.04877	0.206595	1.23528	0.561472	0.593182	0.809107	0.939936	0.792293	0.423522	1.27469	0.692381
6.2962	0.948632	-0.2193	-0.05143	0.441275	0.960483	1.05911	-0.92926	0.601073	0.490728	0.250553	0.434179	0.906795	0.222618	0.764577	0.697851	3.75713	0.865611	0.167751	0.97444	0.281422	2.38577	0.479855	0.947854	0.659077	0.737609	0.721162	0.621883	0.690391	-1.17272	0.12964	0.121768	1.36622	1.33297	0.673282	0.195621	0.954855	1.47031	0.229255	1.11899	0.277171	1.22503	0.720399	0.613193	0.543384	1.04062	0.802247	0.368606	1.03479	0.687138
6.3825	1.31532	0.941989	0.357592	0.341653	1.30464	0.966263	0.176646	-0.10086	0.326541	0.179572	0.84285	0.772085	0.26631	0.180732	0.891649	4.06927	0.827052	0.264333	0.309269	0.132543	2.28295	0.652909	0.805827	0.86245	0.959214	0.87235	0.910406	0.16348	2.26058	0.099549	0.109352	1.3889	0.821875	0.420506	0.799705	1.31117	0.96198	0.322226	1.23791	0.313159	1.01721	0.629691	0.543324	0.718765	0.970335	0.848518	0.392943	1.26055	0.712041
6.4688	1.61851	0.846834	0.080022	1.2296	1.226	1.37081	-0.37625	0.059044	0.368151	0.66625	1.19473	0.787569	0.197539	0.600557	0.848327	4.1501	0.750059	0.415778	0.577111	0.293726	2.48026	0.363452	0.768782	0.586711	0.803589	0.973522	0.299642	0.240808	0.206722	0.131497	0.32317	1.04602	1.31783	0.440352	1.18154	1.34258	0.378286	-0.22392	0.973646	0.150855	1.13004	0.675092	0.582387	0.670489	0.871201	0.847555	0.56809	0.96508	0.658117
6.555	1.42466	0.757191	0.669238	0.948495	2.14752	1.22652	-0.12271	-0.00286	0.283225	0.383533	0.600203	0.745878	0.225647	1.43771	0.86309	3.93245	0.556611	0.096741	0.411114	0.32992	2.66346	0.575694	1.26093	0.639447	0.876099	0.941797	0.376203	0.392391	-0.72426	0.15494	0.296384	1.39513	1.3573	0.293534	0.928755	0.999386	1.40134	0.025965	0.85643	0.257859	1.01689	0.58178	0.574585	0.556481	1.1459	0.914378	0.562292	0.978468	0.551109
6.6413	1.24888	0.243695	0.353049	0.59958	1.81458	1.19136	-0.70193	0.128046	0.303711	0.755028	0.163727	0.492983	0.183629	0.419339	0.833975	3.90767	0.554106	0.5109	0.530119	0.195353	3.10624	0.478911	1.02976	0.583586	1.02982	0.871511	0.577398	0.362985	-0.31214	0.180647	0.291522	1.26844	2.16171	0.557983	0.773434	0.890879	0.674589	0.064735	0.987855	0.275679	0.936532	0.636535	0.534733	0.571016	1.23871	1.06922	0.50572	1.12466	0.545976
6.7275	1.30078	-0.06776	0.647876	0.186482	0.143336	1.07598	-1.0798	1.35112	0.404061	0.349771	0.343392	0.439962	0.122373	-0.29195	0.93173	4.36025	0.64699	0.338236	0.450639	0.166668	3.27017	0.500084	0.805991	0.636993	0.878146	0.852519	0.743453	0.466507	1.028	0.113424	0.388901	1.13723	1.84959	0.683751	1.15312	0.728954	0.839092	-0.02468	1.00748	0.117325	0.948435	0.737068	0.509094	0.63987	0.897905	1.01647	0.640617	1.14956	0.609875
6.8137	1.07798	0.147813	0.096755	0.517634	1.76338	1.21796	-1.41131	0.659085	0.389077	0.208343	0.697775	0.58068	0.103908	-0.84278	1.07677	4.40299	0.935623	0.276282	0.700639	0.465439	3.60941	0.542325	1.09563	0.624054	0.786137	0.861921	0.832839	0.524957	-0.74452	0.145293	0.153781	1.23889	0.84798	0.881758	0.622339	1.26848	0.500819	0.393199	0.904489	0.128961	0.977949	0.722204	0.512371	0.617023	0.799425	1.01954	0.517208	1.03422	0.604238
6.9	0.611234	1.16762	-0.19749	0.41613	0.503216	1.07548	0.417535	0.015113	0.28095	0.588565	1.04174	0.587467	0.182678	-0.32019	0.963586	4.33979	1.01266	0.309955	0.551192	0.426284	3.69339	0.497484	1.03083	0.626565	0.53455	0.831085	0.824632	0.539674	-2.44343	0.104505	0.182407	1.35	1.20706	0.486362	0.807584	0.789308	1.27892	0.164766	0.622081	0.238369	0.840352	0.694516	0.551226	0.674106	0.773986	0.961708	0.523898	1.05747	0.691928
6.9862	0.344711	0.777115	0.684529	0.240476	0.250905	0.757467	0.836508	-0.16585	0.307761	0.114213	1.2061	0.552779	0.306813	0.173473	0.95154	3.87468	0.600014	0.283638	0.24002	0.360291	3.81848	0.316062	1.08549	0.682943	0.954432	0.91359	0.542915	0.521606	0.003156	0.18858	0.329222	1.01561	0.763522	0.550961	0.25202	1.20609	1.24118	-0.1214	0.697717	0.198841	0.728503	0.82048	0.643844	0.590549	0.760853	0.99245	0.597961	0.976499	0.617743
7.0725	0.437438	0.598757	0.275604	0.426716	-0.04748	1.07823	-0.31038	0.845094	0.463	0.448044	1.44845	0.458902	0.189054	0.631759	0.99953	3.27105	0.451735	0.44244	0.124318	0.261111	4.17693	0.476751	1.34369	0.516032	0.704751	0.75136	0.229101	0.489295	0.922254	0.134053	0.085176	0.597609	1.03276	0.415001	0.981595	1.07226	0.618898	0.234371	0.780139	0.135339	0.680081	0.795998	0.61828	0.576935	0.777068	0.976615	0.826701	0.757201	0.666864
7.1588	0.722825	0.381296	0.271691	1.27549	-0.73977	0.951554	0.721062	0.32757	0.521892	0.114116	0.94044	0.351281	0.227924	1.10746	0.756498	2.93207	0.287935	0.456434	0.296992	0.264162	4.17768	0.593233	0.54318	0.841919	0.514856	0.980396	1.19664	0.783833	-1.00422	0.113109	0.30014	0.831006	1.00757	0.474989	0.448348	0.396691	0.574887	-0.02246	0.872279	0.144825	0.694101	0.73044	0.657924	0.43223	0.915406	0.865502	0.838642	0.713216	0.662843
7.245	0.928437	1.21907	1.00297	0.260665	0.255315	1.07298	-0.03601	0.618115	0.597788	0.362684	0.505263	0.43044	0.008812	0.081946	0.706544	2.62555	0.459907	0.417318	0.364123	0.208801	3.78738	0.544123	1.306	0.96957	0.503156	1.05178	1.31571	0.473489	-1.04363	0.127955	0.185081	1.44356	1.58577	0.19833	0.762829	1.09199	1.23083	-0.01877	0.954394	0.167871	0.659319	0.776029	0.599464	0.348998	1.05238	0.805897	0.930792	0.647873	0.716805
7.3313	0.846208	0.677772	-0.02932	0.044367	0.864685	0.848099	0.142004	0.057791	0.468293	0.433827	0.73683	0.483953	0.082047	0.420489	0.712703	2.04449	0.48746	0.03747	0.350804	0.243337	4.03667	0.476273	1.36288	0.828826	0.660281	0.762264	0.880695	0.319001	0.709855	0.205346	0.299242	1.05408	0.607015	0.497103	0.901962	0.954942	0.658252	0.086487	0.718814	0.317156	0.652158	0.781068	0.589543	0.58755	1.00139	0.742718	0.984993	0.70753	0.859758
7.4175	0.862448	0.760378	-0.22545	-0.23362	1.06273	1.19107	0.44197	0.252032	0.487211	0.065481	0.86273	0.409154	0.146006	0.481272	0.763244	2.39954	0.403486	0.367607	0.138211	0.303508	3.77378	0.583261	1.23103	0.670636	0.662117	0.966386	1.4113	0.610271	2.68887	0.154954	0.09715	1.10305	0.621033	0.742478	0.275756	1.05263	0.725274	0.127035	0.681171	0.242026	0.645533	0.775455	0.604304	0.571634	1.16513	0.70931	1.02156	0.557362	0.81109
7.5037	0.808166	0.154831	0.161851	-0.63766	2.01555	1.07252	-0.33659	0.364043	0.411536	0.159816	1.18128	0.50516	0.092918	0.606952	0.72063	2.26806	0.703083	0.280399	0.096712	0.340508	4.07773	0.385879	1.38564	0.838372	0.906045	1.00803	2.0716	0.622866	0.984738	0.095807	0.192645	1.27304	0.476691	0.681628	0.518873	1.05822	1.10005	-0.05738	0.796828	0.248404	0.735498	0.875208	0.631507	0.537195	1.36613	0.497378	1.22374	0.608606	0.717924
7.59	0.835395	1.15643	0.270562	0.52911	0.684556	0.842555	-1.40202	0.043507	0.391561	0.320535	1.53927	0.581069	0.144749	-0.827	0.70619	1.81679	0.405909	0.565683	0.534463	0.176538	4.21341	0.482054	1.43061	0.987628	0.800166	0.943613	2.15319	0.457012	0.365682	0.0959	0.150463	1.32649	0.766894	0.501331	1.2216	0.649512	0.532409	-0.25681	0.869983	0.290724	0.868695	0.70687	0.612526	0.398387	1.37943	0.689174	1.22664	0.661086	0.798031
7.6762	0.937465	1.11711	0.320806	0.49033	0.114898	0.878742	0.688557	0.496998	0.244494	0.451361	0.872353	0.370862	0.136224	0.292816	0.589156	1.59363	0.533369	0.553441	0.619579	0.423248	4.19732	0.442464	1.23422	0.972753	0.515685	0.92616	3.37141	0.282613	-0.69222	0.060889	0.24443	1.64813	0.809794	0.42657	1.17068	0.664451	1.07682	0.102466	1.00975	0.253221	0.848518	0.666094	0.658713	0.518348	1.58061	0.605859	1.17118	0.617858	0.814671
7.7625	0.963203	0.731508	0.325237	0.323536	0.193327	0.853093	0.593231	0.59015	0.596824	0.268565	0.441317	0.225394	0.088928	0.002572	0.564804	1.33466	0.428042	0.193562	0.519529	0.633736	3.82153	0.482533	1.31855	1.07936	0.512897	0.817038	3.19802	0.382198	-0.65229	0.125563	0.454135	1.83914	0.959789	0.388955	0.592128	1.0287	0.925412	0.1614	0.938196	0.256761	0.904433	0.77932	0.623583	0.310932	1.65966	0.477581	1.12754	0.710373	0.79421
7.8488	1.02739	1.47501	-0.08324	0.147512	-0.22609	0.916026	1.5533	0.987122	0.417989	0.477567	1.10546	0.394677	0.028187	0.310149	0.6163	1.36368	0.232746	0.299333	0.575855	0.643869	3.50102	0.52815	1.44729	1.17921	0.729297	0.782859	2.9049	0.433638	2.64758	0.146314	0.574491	1.55038	0.346191	0.143195	-0.265	0.836425	0.391406	-0.05209	0.941497	0.186371	0.728493	0.838692	0.588016	0.444911	1.65877	0.409193	1.00927	0.797889	0.74997
7.935	1.40727	0.432564	0.303177	0.55897	0.603965	0.630997	1.62521	0.070495	0.328293	0.37789	1.26173	0.533267	0.045524	0.276275	0.681061	1.32061	0.270893	0.288631	0.335763	0.67097	3.1604	0.431418	1.24124	1.26283	0.574096	0.73074	1.92886	0.739849	0.089759	0.125491	0.448488	1.87678	1.07034	0.227555	0.573985	1.00421	-0.03786	-0.08282	1.11114	0.310646	0.739577	0.725833	0.633784	0.515686	2.02235	0.513781	0.826141	0.597805	0.763767
8.0212	1.34237	1.46313	0.051732	1.73059	0.512955	0.578492	0.696599	0.326305	0.342129	0.182532	0.717614	0.405961	0.053098	0.261642	0.739322	1.17647	0.630483	0.385558	0.096712	0.672525	3.02824	0.300658	1.18593	1.17624	0.587666	0.928013	1.8962	0.339778	-0.23312	0.150084	0.327234	2.41818	2.30463	0.406199	0.162533	0.765098	0.52918	-0.03146	0.920482	0.283047	0.817112	0.85663	0.699088	0.520336	2.24397	0.546648	0.727876	0.580525	0.665228
8.1075	0.972763	1.1138	0.703248	0.367497	0.233114	0.625326	1.2348	0.02254	0.419963	-0.07207	0.788545	0.390958	0.360921	0.126602	0.705103	1.02368	0.28005	0.306901	0.553166	0.620684	2.6279	0.543295	1.58394	0.391064	0.831629	0.932032	2.8226	0.485692	-1.03398	0.164987	0.23131	1.59414	1.35336	0.571012	0.814508	1.30094	0.799056	0.088648	0.912219	0.313221	0.827259	0.675543	0.656515	0.425524	2.41266	0.553208	0.632456	0.711899	0.654251
8.1938	0.257506	1.32684	0.747792	0.363482	1.01593	0.549952	-0.24111	0.038488	0.394393	0.100458	0.999909	0.364029	0.201519	0.63311	0.654334	0.902564	0.03552	0.4614	0.5639	0.594815	2.3392	0.624662	1.42852	0.942503	0.804366	0.938292	1.7927	0.325256	1.58569	0.135067	0.370504	2.42106	1.54574	0.699498	0.770172	0.674696	0.974459	0.092424	0.993267	0.314319	0.885671	0.726219	0.718005	0.383717	2.53149	0.516759	0.568231	0.481544	0.771098
8.28	0.884786	1.2799	0.651881	0.571111	-0.02245	0.197965	0.10859	0.233743	0.235707	0.668192	0.353238	0.314236	0.265042	-0.0401	0.585498	1.03616	0.233403	0.470137	0.895176	0.837771	2.27895	0.31861	1.4315	1.16384	0.54939	1.03524	1.29462	0.318666	1.08813	0.195628	0.207325	2.00386	0.579336	0.685939	0.595844	0.758623	0.481369	0.127719	1.16851	0.318718	1.05857	0.581958	0.706667	0.421873	2.96363	0.47747	0.694684	0.43087	0.65213
8.3663	1.36704	0.313901	0.746417	0.007253	-0.34928	0.416219	2.51977	-0.09214	0.332437	0.372702	0.11307	0.438909	0.29317	-0.50814	0.748501	0.889178	0.194393	0.302413	0.234923	1.09152	1.99086	0.528137	1.55247	0.783451	0.73385	0.853921	0.573469	0.090593	1.70247	0.235873	0.207121	2.00952	0.562891	0.472272	0.991542	0.532166	0.649427	0.350544	1.11899	0.358022	0.860802	0.656664	0.66649	0.358658	3.20225	0.420221	0.620181	0.480181	0.772817
8.4525	1.0069	0.153487	0.20148	0.18959	0.309684	0.383289	1.79895	0.766821	0.350926	0.706956	0.324123	0.370747	0.265112	-0.04809	0.683891	0.856771	0.341193	0.207238	-0.02883	1.2388	1.99955	0.369944	1.46148	0.956497	0.529344	1.06375	1.18768	0.446735	2.39505	0.293927	0.205503	1.49734	1.36295	0.871313	1.21475	1.26697	0.824253	0.243537	1.45756	0.309541	0.956768	0.884976	0.7159	0.422244	3.81587	0.475108	0.585531	0.473446	0.789969
8.5387	0.930032	1.18032	-0.13935	0.891564	0.598301	0.358957	0.767294	0.400597	0.307297	0.795791	0.435583	0.483015	0.259785	0.384614	0.615087	0.584857	0.237427	0.59184	0.430536	1.14097	1.84227	0.4976	1.10562	0.935697	0.552549	1.29314	0.762221	0.662298	0.411999	0.359994	0.199687	2.11644	1.11581	0.613763	0.63432	1.49615	1.35082	-0.24384	1.34576	0.233569	1.15303	0.80917	0.663973	0.362882	4.21226	0.539915	0.625476	0.453906	0.667187
8.625	0.810771	1.66871	0.016427	0.577751	0.98209	0.356945	1.12624	-0.2284	0.199994	0.171088	0.473874	0.520163	0.260933	0.13464	0.640001	0.6514	0.404431	0.596435	0.400417	1.13474	1.8085	0.517324	1.39404	0.728759	0.384554	1.37082	0.240942	0.321375	1.81674	0.222606	0.494162	1.55933	0.798379	0.754799	0.310853	0.943521	0.405581	-0.15396	1.63378	0.414126	1.11657	0.546739	0.559817	0.396635	5.12893	0.688973	0.696248	0.31236	0.909421
8.7113	1.2071	1.54092	0.358801	1.04665	1.16131	0.340663	1.0193	0.083795	0.340028	0.312538	0.776143	0.588119	0.206866	0.069135	0.589446	0.724137	0.297092	0.285922	0.483523	1.3546	1.7919	0.358084	1.10527	1.03622	0.501251	1.27973	0.41782	0.247733	2.31035	0.323262	0.601359	1.73988	1.49683	0.381381	0.881166	0.940237	0.519417	0.462011	1.39617	0.346611	1.24193	0.706917	0.519119	0.431017	5.85677	0.756599	0.605366	0.316776	0.810236
8.7975	1.08084	1.32491	1.06659	0.192207	0.606202	0.387497	1.43031	-0.15305	0.299439	0.121955	1.23112	0.621788	0.315744	0.303683	0.666734	0.753369	0.086479	0.252914	-0.105	1.66318	1.74053	0.359727	0.840302	1.03013	0.518509	1.34429	0.970179	0.389012	2.13574	0.259209	0.426873	1.95437	1.27083	0.225031	0.438952	0.862336	0.485076	0.285016	1.1838	0.334473	1.14297	0.794127	0.603505	0.65446	6.63312	0.797336	0.644249	0.390287	1.07331
8.8837	0.984143	1.47027	0.752004	0.415974	0.394112	0.605202	1.7756	0.315124	0.2108	0.197153	1.41156	0.573104	0.21443	-0.15405	0.732626	0.69436	0.134933	0.201343	0.208573	2.13828	1.76263	0.403339	1.0143	1.02846	0.732526	1.37592	0.000897	0.146948	1.73856	0.166144	0.392261	1.99798	1.13945	0.477008	0.64863	1.11584	0.391144	0.64872	1.17361	0.396414	1.27622	0.674312	0.679225	0.623089	7.04294	0.834415	0.769838	0.406285	0.885967
8.97	0.980661	1.77926	0.586765	0.989313	-0.04558	0.175463	1.70064	1.05027	0.171453	0.302516	1.36181	0.644104	0.059464	-0.21345	0.776352	0.49906	0.394658	0.204928	0.302556	2.55022	1.73546	0.389267	1.26916	1.09688	0.504903	1.71771	0.667385	0.228967	2.62279	0.199662	0.484414	1.7735	0.933718	0.348573	0.850175	1.43619	0.395259	0.207503	1.14876	0.289425	1.34894	0.721311	0.615272	0.504588	7.00088	0.770252	0.752538	0.276601	0.923185
9.0562	1.12037	1.49688	0.860954	1.06489	1.75324	0.314502	0.986359	0.071736	0.125874	0.175961	1.16672	0.60881	0.222291	0.048393	0.771968	0.596345	0.55078	0.555911	0.46026	3.25331	1.59526	0.32791	1.22345	1.2547	0.476051	1.64826	1.67518	0.714939	1.46425	0.257709	0.397558	1.49055	0.825575	0.328052	1.49732	1.58222	1.23163	0.040466	1.23799	0.282088	1.37053	0.802335	0.612791	0.49376	6.56474	0.840995	0.664246	0.28894	0.924271
9.1425	1.23252	0.765832	0.484809	0.507471	0.726991	0.550318	0.136544	0.192908	0.14571	0.678103	1.34218	0.715505	0.199648	0.325197	0.692779	0.524339	0.29701	0.316965	0.389826	3.74528	1.38042	0.1025	1.59426	1.21494	0.377283	1.57841	1.06951	0.667743	-0.06827	0.278453	0.337806	1.16484	0.181521	0.459053	1.25958	0.780745	0.290568	0.368329	1.42209	0.317821	1.38101	0.771582	0.579311	0.383717	5.76174	0.900947	0.587888	0.311218	0.868531
9.2288	0.899252	0.924078	0.085482	0.44181	0.509744	0.348529	0.130805	0.108688	0.259222	0.218142	1.38159	0.707082	0.07478	0.408143	0.685748	0.467758	0.107298	0.463684	0.324562	4.52222	1.45618	0.343999	1.77032	0.950247	0.438799	1.88592	3.12824	0.359271	0.130081	0.255767	0.436081	1.32254	0.810088	0.36287	0.95116	0.580705	0.07253	0.242825	1.25866	0.434682	1.37472	0.524175	0.591386	0.428557	5.18806	0.959139	0.54524	0.297213	0.837738
9.315	0.797877	1.38453	0.377307	0.661925	0.212739	0.287792	1.39888	0.345804	0.283689	0.22313	1.0979	0.511156	0.278804	0.505593	0.638592	0.4528	0.24412	0.551503	-0.03145	5.10373	1.26913	0.177425	1.67038	0.955596	0.51085	1.8629	0.805798	0.503928	0.360922	0.192486	0.506675	1.03075	1.29149	0.59913	1.04115	0.811068	0.745522	0.238858	1.39338	0.38021	1.56115	0.543007	0.591877	0.650686	4.61653	1.00157	0.474121	0.398863	0.840751
9.4012	1.05416	1.26077	0.532164	0.920414	-0.45021	0.202356	0.608144	-0.12612	0.336813	-0.06597	0.756164	0.441026	0.21446	0.411544	0.717579	0.383471	0.134153	0.248187	-0.0028	5.5592	0.972752	0.205194	1.23042	1.23394	0.785431	1.76951	0.359317	0.249884	-0.21416	0.210816	0.559551	1.31668	0.275576	0.46037	1.07484	0.771203	0.459687	0.175874	1.33643	0.406851	1.60986	0.613247	0.61211	0.671612	4.63297	1.11817	0.446217	0.276939	0.743932
9.4875	1.33076	0.925051	0.676605	0.390415	0.252559	-0.13335	0.027898	0.220516	0.121568	0.079437	0.883115	0.422544	0.300427	0.618112	0.696266	0.261391	0.374783	0.194943	0.22243	5.84691	0.946389	0.296843	1.68284	1.24264	0.536403	1.98079	1.89795	0.229134	0.75164	0.273433	0.490937	1.07194	1.04332	0.609043	0.639883	0.979333	1.16476	0.339326	1.46018	0.431118	1.64774	0.665596	0.634404	0.447562	4.28665	0.967465	0.457535	0.248252	0.676464
9.5737	0.731341	1.16367	0.910461	1.13913	0.580358	0.33115	2.92765	0.485043	0.08337	0.159999	1.22901	0.648384	0.423949	1.02908	0.715179	0.298157	0.242313	0.248373	0.138893	5.43792	1.04048	0.361395	2.7284	0.928681	0.448046	1.91926	0.435768	0.330618	0.194945	0.360822	0.542405	0.655179	0.219252	0.919379	0.664501	1.49433	0.51409	0.138089	1.37809	0.469016	1.51882	0.723295	0.584538	0.350268	3.76335	1.09144	0.454619	0.32188	0.708472
9.66	0.883761	0.943956	0.633455	0.206636	0.403548	0.198148	1.23508	0.474182	0.240431	0.246788	0.869374	0.663845	0.256191	0.524492	0.772657	0.450823	0.268512	0.251453	0.325388	4.74719	0.848796	0.388013	1.71753	1.00687	0.305903	1.65063	1.44654	0.296855	0.423423	0.446247	0.648736	0.678843	0.197477	1.18504	1.00264	0.804539	-0.02211	0.206326	1.43453	0.342722	1.49752	0.63614	0.60462	0.47544	3.60945	1.13225	0.444227	0.423926	0.806804
9.7463	0.47451	1.77161	0.970881	0.43428	0.097452	0.336821	1.29628	0.362366	0.273255	0.348772	0.517494	0.780702	0.430612	0.552221	0.681023	0.263228	0.281529	0.267918	0.377764	5.08786	0.953639	0.323034	1.20437	1.23712	0.385277	1.77055	0.487443	-0.05876	0.263688	0.443597	0.417131	1.14838	1.58431	1.18089	0.65591	0.608081	0.376625	0.367836	1.51191	0.446658	1.3113	0.801395	0.554919	0.502319	3.28877	1.12645	0.364203	0.366471	0.779315
9.8325	0.745202	0.887371	0.700119	0.847586	0.191651	0.389509	0.695426	0.395289	0.283248	0.286762	0.550439	0.845419	0.370841	0.124558	0.626969	0.430743	0.145774	0.280425	0.267375	5.35376	0.860958	0.395256	0.901944	0.7509	0.390501	2.08653	1.3226	0.194031	0.259121	0.345241	0.602716	1.15641	0.840852	1.40812	0.85568	0.930929	0.794009	0.14471	1.62371	0.469023	1.61014	0.853217	0.54792	0.480113	2.73864	1.09404	0.39341	0.532147	0.690577
9.9187	0.770311	0.653297	0.159015	1.80961	0.719587	0.523791	-0.10405	0.475533	0.323036	-0.26855	1.05542	0.707585	0.419612	-0.16545	0.708192	0.233793	0.413547	0.25618	0.6931	5.48108	0.763848	0.526986	1.08696	0.91624	0.182642	1.95469	2.15403	0.497394	3.09754	0.477737	0.437775	1.07089	0.906543	1.31184	1.16488	1.12222	0.018727	0.182632	1.34998	0.465699	1.53168	0.772701	0.555055	0.476271	2.56451	1.03602	0.49232	0.442778	0.698917
10.005	0.926228	0.711648	-0.4109	1.4286	0.575386	0.800405	-0.12486	0.407729	0.402007	0.427152	1.29722	0.753282	0.365921	0.550278	0.651984	0.135139	0.142366	0.112489	0.622523	5.73678	0.812012	0.514013	1.51809	1.12254	0.317303	1.70407	2.37572	0.638225	1.61222	0.646023	0.520111	1.34376	1.11176	1.31813	0.877198	1.07586	0.449044	0.225451	1.56089	0.444191	1.42232	0.928685	0.523518	0.413764	2.32763	1.11706	0.510823	0.310589	0.856344
10.0913	1.09934	1.05095	0.270476	1.48081	0.723543	0.27901	-0.56084	0.157043	0.077103	0.062038	0.919215	0.701794	0.446671	0.297617	0.651239	0.083898	0.035109	0.507554	0.403612	6.08264	0.977437	0.524813	1.20893	1.02466	0.367296	1.63852	0.909761	0.523505	-0.66493	0.507836	0.552268	1.78086	-0.09745	1.05833	0.707229	1.20231	0.506233	0.231608	1.71106	0.419769	1.36729	1.05311	0.579253	0.242932	2.02605	1.16357	0.370553	0.415129	0.856454
10.1775	0.527884	0.735793	0.323968	1.93678	1.05567	0.357128	-0.12266	0.036442	0.338298	0.236709	0.912148	0.93964	0.353664	0.205118	0.687296	0.199285	0.052971	0.40489	0.284104	5.89666	0.92673	0.524477	1.13847	0.992191	0.223635	1.69118	1.53642	0.316376	-0.02304	0.627243	0.424222	1.65997	0.539443	0.869047	0.715342	1.1309	0.433016	0.366304	1.86942	0.579283	1.27912	1.10172	0.571563	0.314908	1.68032	1.35471	0.376704	0.434319	0.796893
10.2638	0.649082	1.08315	0.506112	1.37394	1.20419	0.098443	-0.1439	0.519133	0.327516	-0.2394	1.14664	0.731114	0.286497	0.254297	0.746283	0.265111	0.313517	0.368058	0.188433	5.62903	0.841989	0.592677	1.22911	0.841018	0.316279	1.64501	1.9871	1.06402	0.850056	0.523467	0.348878	1.45808	1.20934	1.18107	0.932432	0.770919	0.509987	0.386797	1.82548	0.545073	1.30316	0.879439	0.552417	0.335374	1.27316	1.19545	0.507128	0.280376	0.774453
10.35	1.15269	1.8659	1.17252	0.612878	1.41279	0.568979	0.999191	-0.33514	0.229498	0.251309	1.02659	0.770998	0.355218	0.141342	0.795726	0.183175	0.202072	0.491647	0.511739	5.43855	0.870895	0.742527	1.76332	1.11702	0.51708	1.3524	2.57146	0.62954	1.2775	0.3386	0.512274	1.24855	0.594312	1.48702	1.25174	1.70984	0.47568	0.282717	2.11712	0.51084	1.34019	0.779329	0.606309	0.423828	1.4831	1.33567	0.529383	0.385976	0.788275
10.4362	0.962011	1.46488	1.47886	1.12002	0.13724	0.468542	0.581488	-0.04222	0.247279	0.123496	0.879825	0.830599	0.471799	0.18164	0.824317	0.163204	0.462124	0.279097	0.381247	4.01208	0.767689	0.653789	1.08082	1.18433	0.611418	1.39308	0.838563	0.089699	-1.20969	0.439213	0.514017	1.51532	-0.15507	1.25367	0.380334	1.36393	0.426686	0.315878	1.53385	0.627911	1.2022	0.666508	0.611594	0.556369	1.587	1.458	0.42406	0.420314	0.880355
10.5225	0.598685	1.30804	0.791912	1.11819	-0.28742	0.399571	0.274429	-0.15336	0.270725	-0.06814	0.575629	0.728082	0.517293	0.385972	0.828852	0.226851	-0.10237	0.424276	0.065228	3.18993	0.876713	0.629473	1.44483	1.09084	0.482281	1.24913	1.34708	0.416268	0.87793	0.525537	0.497833	1.84574	0.008205	1.05479	1.87748	1.10943	0.087672	-0.00728	2.12934	0.683071	1.30594	0.813279	0.624648	0.355659	1.43628	1.40981	0.555787	0.341198	0.772074
10.6088	0.901899	1.32972	0.621206	1.07606	-0.83516	0.58892	1.06369	-0.0016	0.338855	0.449358	0.305095	0.843989	0.451047	-0.2025	0.752922	0.306329	-0.08147	0.35016	0.257108	2.43696	0.882696	0.62677	1.19865	0.901326	0.485051	1.23989	1.66087	0.577039	2.22008	0.440141	0.29316	2.04313	0.639255	1.31226	2.06384	1.2408	0.585926	0.443351	1.7779	0.857915	1.23236	0.736579	0.670014	0.318649	1.36982	1.34806	0.556672	0.476277	0.812279
10.695	0.807732	0.989142	-0.24145	1.51978	0.502254	0.727044	-0.65891	-0.09578	0.344485	0.196405	0.38324	0.786985	0.336763	0.11372	0.817551	0.199923	-0.06841	0.267918	0.000467	2.14468	0.745919	0.539389	1.6475	1.41749	0.682163	1.14686	0.886342	0.585724	1.68504	0.434279	0.278554	2.04287	1.46583	1.41457	1.95234	1.49859	0.477324	0.457387	2.07199	0.713864	1.35152	0.779367	0.703814	0.356659	1.40055	1.38988	0.366716	0.366588	0.728203
10.7812	0.515036	1.547	-0.00964	0.29625	-1.10289	0.187537	-0.45744	0.088747	0.448875	-0.12009	0.377923	0.713147	0.405741	0.162498	0.792568	0.214928	-0.03265	0.379849	0.167217	1.91749	0.624116	0.5423	1.68956	1.28386	0.920639	1.09198	1.14061	0.951557	1.72802	0.498174	0.690076	1.20403	0.595704	1.03665	1.67405	1.39334	0.053564	0.445923	2.02391	0.789303	1.21965	0.792792	0.689257	0.320671	1.37493	1.72099	0.425257	0.510428	0.716534
10.8675	0.515587	1.69677	0.137274	0.24197	0.059686	0.558734	0.106328	0.486708	0.445381	0.218809	-0.08733	0.573619	0.38197	0.188742	0.745595	0.20369	0.482656	0.517113	0.425223	1.86959	0.711483	0.536234	1.75668	1.04587	1.06029	1.1198	0.697381	0.464413	0.809328	0.459764	0.390635	1.53625	0.392128	1.39505	1.01079	1.78846	-0.11127	0.848261	1.94128	0.853292	1.4608	0.7779	0.685887	0.365903	1.52345	1.74054	0.481723	0.444981	0.684028
10.9537	0.603805	0.826683	-0.05822	0.158383	-0.01645	0.531658	-0.07864	0.797157	0.389762	-0.04979	0.141574	0.899333	0.275052	0.747629	0.760793	0.124835	0.310642	0.529568	0.499067	1.78405	0.732234	0.537359	1.84191	1.12623	0.964279	1.03974	-0.69218	0.571091	0.340664	0.505336	0.67503	1.98518	0.712885	1.25901	0.820067	2.32179	-0.13299	0.761528	1.91098	1.0644	1.35397	0.861312	0.730492	0.422952	1.31179	1.90566	0.550534	0.393946	0.685399
11.04	0.786415	1.02248	0.289248	0.433564	-0.46397	0.55416	0.502095	-0.35335	0.490682	0.19442	0.504963	0.74011	0.204272	0.286278	0.71703	0.163484	0.768127	0.619299	0.566629	1.63155	0.752912	0.569241	1.8716	1.30805	1.32046	0.83434	0.771633	0.548387	-0.80316	0.42361	0.6429	1.55819	-0.3541	1.37529	0.778412	1.83904	0.646035	0.398836	1.75875	0.902562	1.34533	0.735	0.671731	0.4614	1.39986	2.25087	0.51231	0.410002	0.643428
11.1263	0.819543	0.84934	0.732262	0.288936	0.506977	0.67216	0.413947	0.071779	0.300913	0.208909	0.203651	0.885406	0.242182	2.14e-05	0.670013	0.137739	0.266335	0.459435	0.399699	1.55067	0.640531	0.543903	2.16182	1.43806	0.936962	0.636942	0.849648	0.4495	0.791627	0.3621	0.441364	1.36243	0.707275	1.30659	1.32246	1.07942	0.439392	0.167283	1.74386	0.718966	1.51962	0.644527	0.602727	0.253704	1.48168	2.35196	0.444249	0.497542	0.705046
11.2125	0.391059	0.144236	0.820056	0.182337	1.43107	0.376886	0.760215	0.755486	0.343243	-0.0484	0.19454	0.762918	0.275666	-0.17675	0.6783	0.104678	0.240507	0.536658	0.238907	1.48519	0.694317	0.385879	1.77588	1.52802	1.02602	0.751034	1.26886	0.430036	0.754902	0.371176	0.465757	1.42902	1.00805	1.34394	1.58269	1.18134	0.535335	0.404828	1.79725	0.857258	1.68527	0.727826	0.623318	0.445349	1.59183	2.32946	0.472945	0.491017	0.777142
11.2987	0.651857	0.691094	-0.17245	1.17442	1.21177	0.436343	0.001648	0.545629	0.429619	-0.07296	0.391147	0.5806	0.224964	0.533251	0.646665	0.321987	0.267732	0.342485	0.094163	1.5294	0.822011	0.428935	1.80978	1.24259	1.16744	0.592935	0.421027	0.628256	1.20606	0.31727	0.41795	1.17283	0.251681	1.52044	0.954593	1.67192	0.606448	0.19541	2.15611	0.816407	1.65324	0.644094	0.684431	0.570432	1.5234	2.41032	0.404856	0.48095	0.860702
11.385	0.303148	1.59169	-0.18402	0.439772	0.563129	0.562393	-0.32066	0.370678	0.417746	-0.07128	0.386671	0.718446	0.162788	0.122729	0.565158	0.153709	0.270401	1.00512	0.391693	1.34373	0.747444	0.490202	1.41316	1.05672	1.00825	0.577623	-0.05029	0.4829	1.20821	0.28563	0.685663	1.10069	0.617585	1.44901	1.37411	1.9303	0.312261	0.241704	2.2902	0.64972	1.61655	0.790263	0.707851	0.50524	1.47386	2.39178	0.311036	0.645635	0.742329
11.4712	0.894156	1.54118	0.38385	0.808073	0.075954	0.478787	-1.17395	0.170147	0.447238	0.421852	0.076711	0.530268	0.176045	0.238735	0.42441	0.061919	0.145897	0.733885	0.39916	0.94858	0.972886	0.491871	1.06318	1.15427	1.20452	0.510242	0.622003	0.486698	1.46049	0.303267	0.682239	1.00251	1.12675	1.34502	1.96135	1.53341	0.727727	0.466635	1.95273	0.765916	1.90657	0.658404	0.661829	0.430062	1.53059	2.49611	0.273505	0.605379	0.785831
11.5575	0.930715	0.305137	0.903572	-0.10562	-0.42825	0.092223	-0.16849	0.635267	0.418813	0.097058	0.098213	0.380452	0.154412	-0.23409	0.533876	0.208686	0.633809	0.716385	0.098722	1.03824	0.758545	0.523002	1.05065	1.58665	1.21774	0.464395	0.204938	0.643531	0.300148	0.242878	0.662488	1.15932	0.987867	0.977109	1.05123	1.08009	0.686112	0.397358	2.00115	0.809828	1.87371	0.688555	0.67759	0.436037	1.40839	2.60114	0.231932	0.677608	0.818887
11.6438	0.619241	0.36267	0.121544	0.18845	-0.29028	0.094784	-0.14499	0.438274	0.509821	0.087255	0.50098	0.481218	0.228845	-0.49498	0.484762	0.051926	0.100235	0.489708	0.025057	0.970577	0.779377	0.418899	1.05149	1.51211	1.01074	0.5549	-0.72192	0.92715	1.28982	0.269834	0.71564	1.15037	0.123735	0.763438	1.45301	1.11672	0.779053	0.427099	1.94538	0.834297	1.71293	0.698606	0.681165	0.44563	1.32435	2.59579	0.198875	0.651461	0.744275
11.73	0.419118	0.760768	0.071812	0.241996	0.532432	0.377618	1.6328	-0.20927	0.542946	-0.06913	0.753185	0.38218	0.131699	0.069263	0.587596	0.476288	0.277422	0.766681	0.493323	0.695696	0.809087	0.41388	1.87749	1.62054	1.24025	0.536934	-0.37872	0.400127	0.674311	0.328531	0.646034	1.48044	0.393974	0.792956	1.17608	1.28198	1.19912	0.541494	1.82766	0.956354	1.77059	0.677903	0.793965	0.36597	1.36063	2.58805	0.267233	0.699886	0.785133
11.8162	0.837312	0.473432	0.719356	0.184107	0.120173	0.476957	1.87157	-0.32702	0.605088	0.131479	0.823987	0.214167	0.193737	-0.07098	0.570811	0.154456	0.090626	0.322409	0.489374	0.530831	0.890461	0.335954	1.15729	1.77654	1.09956	0.643139	0.60236	0.73566	-0.64487	0.381152	0.687633	1.50511	0.120636	1.03268	2.15409	2.05449	0.622523	0.263373	1.7706	0.961425	1.92842	0.701069	0.832766	0.434442	1.34868	2.43027	0.311864	0.562675	0.787635
11.9025	0.586555	0.870712	0.631369	-0.15464	-0.28316	0.501289	2.50898	0.8008	0.374627	0.520823	0.718566	0.320404	0.236934	0.29293	0.599111	0.111869	-0.02456	0.469845	0.506893	0.624937	1.01523	0.498506	1.06483	1.69288	1.19162	0.828544	1.16118	0.902882	0.426861	0.264493	0.481111	1.30958	0.624209	1.55255	1.30214	1.29095	0.818757	0.314346	1.75415	0.910455	1.81981	0.560099	0.795463	0.402666	1.12991	2.3625	0.236851	0.360797	0.927174
11.9888	0.701299	0.230471	0.008203	-0.1289	-1.03369	0.535866	0.755118	0.462374	0.738611	0.942282	0.034913	0.143167	0.17453	-0.31892	0.550799	0.201464	0.052848	0.603817	0.07869	0.521269	0.977262	0.414928	0.668656	1.72078	1.39178	0.63738	0.786078	0.830413	0.006523	0.314707	0.22505	1.63663	0.66583	2.02115	1.63554	1.45274	1.04662	0.556022	1.90659	0.859415	1.76967	0.726143	0.764037	0.415055	0.953539	2.36741	0.309231	0.589532	0.849873
12.075	0.905148	0.257705	0.739117	0.864097	0.996704	0.132837	0.391759	0.203997	0.519385	0.715537	-0.06817	0.478048	0.197401	0.4089	0.555644	0.156246	0.200388	0.576465	0.28633	0.279443	0.94125	0.325362	1.20873	1.72037	1.04166	0.729162	0.259381	0.665649	1.31602	0.293563	0.333306	1.73832	1.38585	1.47562	1.20092	1.3276	0.85322	0.371913	1.95726	0.789233	1.71998	0.796299	0.778691	0.360613	0.926967	2.191	0.29375	0.567406	0.680873
12.1613	0.810262	0.703033	0.610074	0.975713	-0.24005	0.277912	0.717669	0.035177	0.32184	0.006682	0.184523	0.271583	0.190005	0.11377	0.60167	0.087089	0.284773	0.831105	-0.00241	0.275776	0.967129	0.549478	1.27182	1.89402	1.21347	0.515262	0.162816	0.520377	0.498337	0.153597	0.283765	1.61316	0.525411	1.17396	1.07312	0.963678	0.623619	0.442175	1.8882	0.827656	1.67946	0.666978	0.745142	0.326466	0.962079	2.13884	0.273675	0.475147	0.702039
12.2475	0.90644	0.539918	0.459986	0.34319	0.253229	0.546294	1.90194	0.352439	0.352691	0.293222	0.604286	0.478037	0.164213	0.46696	0.740181	0.101767	0.170946	0.601347	-0.01145	0.339789	0.82234	0.569874	1.10953	1.87348	1.25853	0.367317	-0.14733	0.862054	1.6896	0.279931	0.206927	1.81954	1.06243	1.27599	1.3576	1.23522	0.844932	0.6253	1.94264	0.791452	1.70586	0.60409	0.771588	0.383526	0.967743	2.12289	0.336512	0.511617	0.803313
12.3337	1.21068	0.680655	0.343424	0.519137	-0.40046	0.397376	-0.43598	-0.37816	0.438197	0.5001	0.764888	0.251029	0.13564	-0.05039	0.79282	0.041965	0.337416	0.597364	0.10784	0.421224	0.949829	0.412458	1.28255	1.74002	1.59403	0.511043	0.467558	0.853983	0.577835	0.331795	0.315446	1.85529	0.738137	1.08788	0.9331	1.31416	0.640195	1.05098	1.74663	0.728197	1.57793	0.617553	0.764711	0.487762	0.894242	2.09012	0.283011	0.672516	0.834124
12.42	1.01148	0.304027	0.785934	0.703045	0.333258	0.082161	-0.27071	-0.20169	0.487699	0.193943	0.672896	0.242858	0.151689	0.35244	0.803287	0.007269	0.266705	0.734602	0.072659	0.372595	0.95715	0.475393	1.4077	1.70878	1.37124	0.584647	-0.17994	0.825889	1.26942	0.272141	0.370358	1.38386	1.02793	0.510875	1.31784	1.4221	0.990714	1.02433	1.75877	0.800945	1.45866	0.621041	0.824638	0.312538	1.08517	1.94168	0.338706	0.625315	0.85478
12.5063	0.688261	0.055066	0.25098	0.774698	2.57208	0.159913	0.466797	-0.24127	0.411165	0.116928	0.590774	0.1798	0.192361	-0.0196	0.723258	0.026228	0.113047	0.486601	-0.21392	0.255715	0.904456	0.562153	1.21772	1.79638	1.62696	0.43466	0.578831	0.537468	1.0676	0.328281	0.4115	1.85663	1.616	0.502595	0.979416	1.44871	0.528993	0.921369	1.87522	0.75875	1.2495	0.588934	0.74255	0.336351	1.12568	1.97325	0.543859	0.684844	0.84035
12.5925	0.685365	-0.09415	0.130944	0.921519	-0.07863	0.40195	-0.29726	-0.14157	0.402727	0.106427	0.276691	0.253959	0.196737	-0.39893	0.782208	0.180949	0.308795	0.454682	0.248133	0.006453	0.899616	0.539376	0.727437	1.72963	1.78184	0.23293	0.600269	0.490077	1.09063	0.28508	0.34835	2.09254	0.148868	0.467861	1.26687	1.31749	0.818063	0.938606	1.89074	0.895781	1.29101	0.567132	0.696869	0.375439	0.729343	1.95896	0.352269	0.719053	0.867884
12.6788	0.823727	0.377706	0.13643	0.089605	-0.5937	0.185891	-0.56242	-0.06518	0.346702	0.137047	0.250537	0.231345	0.23141	-0.05927	0.813477	0.191549	0.204248	0.51791	0.217296	0.127498	0.864263	0.499644	0.818849	1.75962	1.71163	0.588315	0.126834	0.833429	0.252545	0.268485	0.442931	1.59608	0.485456	0.473476	1.0723	1.1204	0.634419	0.690226	1.76258	0.862345	1.21139	0.766157	0.656945	0.417673	0.698587	1.90815	0.408572	0.883669	0.934318
12.765	0.716281	0.749089	-0.12275	0.006934	-0.83158	0.220833	-0.38409	0.111097	0.452786	0.225104	0.096697	0.181437	0.248211	-0.53251	0.892521	0.074465	0.102288	0.767478	0.263785	0.296161	0.930798	0.531965	1.31849	1.27088	1.51134	0.469528	0.906215	1.07538	-0.10221	0.326968	0.380807	1.79577	0.447375	0.391014	1.32078	1.03592	0.797045	0.77395	1.90344	0.769109	0.982857	0.775408	0.585893	0.221332	0.728261	1.73363	0.428654	0.855425	0.926256
12.8512	0.695321	0.674455	-0.40961	0.487515	0.046737	0.245165	0.353347	-0.17354	0.398908	-0.00982	0.101702	0.180796	0.25634	-0.13198	0.843185	0.075617	-0.13329	0.469765	0.313613	0.291629	0.861977	0.556333	0.460445	1.40252	1.87537	0.464632	0.916929	0.835273	0.143057	0.340199	0.243625	1.90875	0.559358	0.510801	1.20109	1.10085	0.011401	0.929823	1.87805	0.874815	1.12765	0.763656	0.644364	0.263566	0.683832	1.75906	0.449543	0.852442	0.94867
12.9375	0.412648	0.672838	0.406647	0.207482	0.051115	0.051792	-1.06739	-0.14186	0.454945	0.014729	0.768771	0.099347	0.21641	-0.15308	0.792587	-0.02683	0.083235	0.458798	0.302843	0.444556	0.872728	0.606477	0.900729	1.36435	1.67325	0.443912	1.46251	0.796427	0.933168	0.332373	0.436842	1.72073	0.283984	-0.09217	1.45951	1.42603	0.744851	0.796139	1.90811	0.737118	1.19565	0.823508	0.594947	0.485965	0.632464	1.8502	0.590189	0.937174	0.942115
13.0238	0.700588	0.629094	0.946808	0.740754	-0.35646	-0.0212	-0.47942	-0.51252	0.520163	-0.19365	0.727366	-0.02832	0.235766	-0.13602	0.839212	0.084583	0.303128	0.194465	0.114266	0.382465	0.732996	0.772714	1.04512	1.76876	1.69894	0.436901	0.849079	0.449528	-0.02396	0.260623	0.326625	0.907948	-1.12133	0.599806	1.40812	1.41265	0.148819	1.33268	1.99141	0.644424	1.22511	0.777787	0.59779	0.370497	0.604485	1.73524	0.484392	1.04909	1.04044
13.11	0.814889	-0.33868	0.749725	0.699902	-0.07065	0.070452	0.51913	-0.03083	0.446785	0.254369	0.443796	0.22695	0.345199	-0.32487	0.787287	-0.00288	0.007925	0.520805	0.323952	0.263399	0.799829	0.754219	0.536913	1.48315	1.70009	0.381652	0.224559	0.571258	1.97166	0.288165	0.244767	1.20666	0.811809	0.695912	1.09627	1.20606	0.674263	1.29178	1.80371	0.666666	1.12956	0.806293	0.657852	0.302205	0.64524	1.88622	0.530452	0.939551	1.07807
13.1962	1.21948	0.282116	0.97464	-0.60081	-0.86124	0.163937	1.20198	-0.1106	0.392548	0.309607	0.439631	0.083852	0.26229	0.300211	0.747736	0.044004	0.152591	0.343361	0.348435	0.342062	0.754837	0.538885	0.826732	1.38766	1.4067	0.551394	0.866687	0.93173	1.84227	0.39047	0.166803	0.591218	0.469955	0.561003	1.38369	0.79575	0.797786	0.723469	1.9681	0.757683	1.23836	0.743066	0.651191	0.200216	0.829752	1.68241	0.505599	1.00732	1.10825
13.2825	1.22201	0.178754	0.346287	0.468605	0.875072	0.287974	1.43347	0.512019	0.374082	0.612123	0.636273	0.142893	0.193391	0.187899	0.900486	0.152931	0.141134	0.003293	0.121697	0.286658	0.860134	0.422041	1.06726	1.36035	1.12513	0.545322	0.518445	0.828347	0.584147	0.370226	0.444895	0.87238	0.127799	0.307685	1.74884	1.11743	1.22828	0.694412	1.74478	0.73725	1.3366	0.732443	0.635264	0.446877	0.822486	1.72477	0.424188	1.01226	1.04837
13.3687	0.789512	0.421327	0.201234	0.785794	0.300442	0.318343	0.536276	0.588798	0.401113	0.742595	1.02068	0.338669	0.237459	-0.27628	0.716695	-0.04022	0.094281	0.311654	-0.034	0.044963	1.00651	0.626796	1.14903	1.43348	0.810365	0.477302	0.838836	0.680869	2.55815	0.330088	0.136394	0.727204	0.056093	0.232798	1.41736	1.72285	0.577294	0.692442	1.80205	0.575896	1.38806	0.726068	0.686062	0.312089	0.650465	1.80888	0.498719	1.11825	0.934893
13.455	0.829541	-0.03094	0.468522	0.411821	1.94784	0.418049	1.08997	0.289942	0.295702	0.062017	0.274723	0.255229	0.358564	0.183405	0.595157	-0.04134	0.231719	0.412884	-0.17519	0.323746	0.926555	0.53904	1.13093	1.17325	0.982755	0.435549	0.698082	0.852391	0.60615	0.386443	0.375268	0.626131	0.146126	0.436892	1.31431	1.36065	0.884158	0.804402	1.7585	0.576275	1.51352	0.710828	0.713089	0.405542	0.610219	1.6186	0.556169	1.18727	0.909279
13.5413	0.943547	0.518449	0.765634	0.245105	0.328999	0.283584	0.049289	-0.13719	0.33571	0.369352	-0.49073	0.254085	0.364812	-0.13918	0.503479	0.034898	0.064346	0.671613	0.254487	0.279457	0.905836	0.473932	0.824297	1.39922	1.03924	0.508952	1.42097	0.515909	0.06601	0.428273	0.312966	0.458452	0.191979	0.066884	1.35183	1.31363	0.669437	0.845662	1.49815	0.677884	1.53125	0.603469	0.738925	0.388918	0.869058	1.52555	0.437262	1.25621	0.825688
13.6275	0.69399	0.62046	0.621286	0.115692	-0.7348	0.330601	1.00743	-0.31494	0.526256	0.39133	0.117094	0.269809	0.347208	-0.01238	0.522228	0.112025	0.260381	0.510634	0.377405	0.242765	0.869587	0.528564	0.705817	1.54572	0.991843	0.501991	0.838924	0.633087	-0.82611	0.440134	0.349225	0.862853	0.76397	0.217486	1.44354	1.17663	0.803049	0.7699	1.29181	0.601857	1.26991	0.670965	0.742511	0.508429	0.779292	1.39152	0.214901	1.2661	0.825759
13.7137	0.393551	0.265632	0.534349	-0.3886	1.25539	0.224675	1.2839	1.02272	0.379862	0.164502	0.454564	0.175486	0.404009	-0.33857	0.435231	0.052393	0.213487	0.535596	0.156196	0.471628	1.08705	0.470621	0.412988	1.58377	0.776255	0.754464	1.14188	0.574358	-0.38769	0.64633	0.269507	0.5443	0.395234	0.536059	1.11052	1.17195	1.11872	0.891354	1.37163	0.463094	1.1832	0.791185	0.784284	0.186287	1.09085	1.45097	0.34301	1.24416	0.793104
13.8	0.895107	0.822203	0.035132	-0.25736	-0.19812	0.194306	0.192047	0.726312	0.642566	0.546807	0.093701	0.224845	0.434315	0.01877	0.344576	0.082699	0.030674	0.58244	0.21604	0.210341	0.872996	0.433514	0.412892	1.79098	0.436929	1.04858	0.80107	0.671206	-0.6315	0.574337	0.449804	0.664878	0.575747	0.195659	0.460835	0.960159	0.725938	0.534052	1.77324	0.503218	1.24503	0.646182	0.778117	0.453616	1.0334	1.44733	0.3669	1.21571	0.707864
13.8862	0.436476	0.633288	0.088551	-0.0557	-0.55235	0.309617	1.24046	0.342456	0.548355	-0.05771	-0.56594	0.117074	0.467235	0.611775	0.427126	0.151919	0.109105	0.409192	0.653217	0.282508	0.90079	0.369724	0.816451	1.27512	0.709021	0.863161	0.830344	0.81888	-1.36495	0.431544	0.27154	1.19921	0.60009	-0.0319	1.06784	0.932265	1.51387	0.303484	1.46769	0.513446	1.37464	0.676559	0.809454	0.568185	1.00402	1.39144	0.443371	1.39955	0.738237
13.9725	0.726563	0.737403	0.754123	-0.36697	-0.29095	0.213717	1.49937	0.289008	0.343591	0.099537	-0.11813	0.283268	0.360396	0.226539	0.368322	0.129847	0.376713	0.54112	0.371338	0.493655	0.778409	0.448426	0.898027	1.37434	0.617559	0.958699	0.617757	0.786765	-0.21166	0.539348	0.250681	0.866625	0.74523	0.197272	1.65662	1.37278	1.09681	0.936718	1.45471	0.523898	1.27557	0.59246	0.835261	0.321075	1.10036	1.39958	0.480619	1.11323	0.720484
14.0588	0.678976	0.459533	0.07156	-0.32152	-0.46062	0.358244	0.939681	0.407962	0.355163	0.003253	0.112606	0.176356	0.38099	0.092185	0.289903	-0.04659	-0.33848	0.597922	0.229968	0.360467	0.762787	0.391686	1.18307	1.36608	0.498692	1.26948	1.83423	0.634595	-0.19331	0.548059	0.359802	0.859365	1.55602	-0.11122	1.69357	0.698614	1.66953	0.770639	1.29964	0.528104	1.20978	0.701915	0.770563	0.321075	1.11096	1.32516	0.629525	1.44876	0.648277
14.145	0.973589	0.031578	0.617274	0.058727	0.676762	0.492453	1.49369	0.611461	0.595896	0.126298	-0.24697	0.285305	0.400742	0.267265	0.346857	-0.14812	-0.27677	0.170619	0.749067	0.162929	0.812784	0.458929	0.583766	0.987302	0.406947	1.08868	0.74852	0.538641	1.639	0.610127	0.338856	0.973441	0.49953	0.216804	1.06631	0.696908	1.09326	0.830641	1.32531	0.527988	1.20179	0.736269	0.742636	0.325119	1.03958	1.2065	0.543095	1.42414	0.723878
14.2312	0.532867	0.662918	0.332205	0.4339	0.640412	0.335504	-0.43616	0.820889	0.629659	0.418968	-0.06351	0.273231	0.44779	0.138155	0.482576	-0.0994	0.427672	0.615448	0.150273	0.266772	0.942054	0.261805	0.961389	1.31244	0.463363	0.956884	0.194914	0.768864	0.41616	0.500366	0.225575	1.29077	0.515303	0.337679	1.61971	0.835384	1.76864	0.655998	0.953205	0.295795	1.21562	0.712859	0.836868	0.331858	1.14003	1.07953	0.525759	1.25308	0.694592
14.3175	1.13592	1.01841	-0.16328	-0.46591	0.531827	0.325186	0.29737	0.512185	0.483091	-0.06813	0.210989	0.191611	0.488313	0.346825	0.421277	0.053172	0.238371	0.371059	0.305931	0.180072	0.981793	0.287362	1.22979	1.05507	0.520574	0.796806	1.08957	0.889924	-1.6194	0.457272	0.067261	1.43264	0.684772	0.212563	1.99466	1.13413	0.959112	0.607241	1.17187	0.315594	1.2532	0.6	0.760915	0.19752	1.13085	1.15096	0.627833	1.12992	0.6627
14.4038	0.972083	0.868278	1.11688	-0.74978	0.74288	0.380691	0.799395	0.208137	0.503611	0.11399	0.944159	0.17877	0.52056	0.358371	0.452047	0.170691	0.265021	0.138035	0.166571	0.020898	0.965852	0.264909	0.373185	1.28273	0.4157	0.775197	1.20413	0.47131	-1.41324	0.388335	0.376769	1.43506	0.713431	0.11832	1.99521	0.945684	1.30506	0.820818	1.12457	0.325637	1.2908	0.542593	0.731167	0.429803	1.31942	1.11214	0.610852	1.12768	0.64028
14.49	1.0125	0.226257	0.471172	-0.34306	-0.15111	0.377435	0.657559	-0.04183	0.52715	0.247017	0.576046	0.026493	0.614181	-0.2714	0.398839	0.196016	0.16146	0.639773	-0.04749	0.169807	1.1694	0.296946	0.832156	1.02397	0.438464	0.796456	1.67611	0.070625	-0.84526	0.387214	0.524494	0.946185	1.10999	0.58802	1.82344	0.624957	1.48362	1.15746	1.03142	0.24784	1.21132	0.478915	0.811598	0.342641	1.45239	0.947141	0.656403	1.13629	0.634908
14.5763	1.05222	0.219532	-0.09263	0.306379	-0.90913	0.423263	0.489263	0.578785	0.488952	0.320223	-0.77461	0.108526	0.632319	0.026994	0.339251	0.334533	-0.12881	0.166502	0.041284	0.223627	0.984316	0.357062	0.5546	1.47721	0.45124	0.729988	-0.33497	0.127902	0.961095	0.394498	0.382391	0.771012	1.1306	0.687865	2.0724	0.659983	1.1072	0.962464	0.857517	0.357751	1.22727	0.645232	0.813867	0.484617	1.55437	0.939744	0.714674	0.977769	0.710483
14.6625	1.09332	0.921539	0.11916	0.673427	-0.46166	0.533195	2.1991	0.264552	0.567494	0.370137	-0.4754	0.15991	0.523194	0.263057	0.439735	0.128119	0.211927	0.369731	0.160755	0.191658	1.00517	0.349457	0.660734	1.57242	0.308074	0.914329	-0.07436	0.43146	0.4553	0.353317	0.305904	0.558709	0.358391	0.229664	1.43787	0.510616	2.05883	0.776494	0.818131	0.331945	1.16464	0.697901	0.777199	0.371396	1.49714	0.873468	0.749105	0.877354	0.705847
14.7487	1.05808	0.856417	0.33352	0.548867	0.347428	0.88981	-0.13304	0.444405	0.47167	0.214391	0.009323	0.207278	0.421177	-0.14339	0.449052	-0.04547	0.138588	0.094219	0.23941	0.119769	0.938594	0.410931	0.427358	1.3729	0.170801	0.957985	0.071855	0.56397	-0.04066	0.326996	0.355647	0.521632	0.385755	0.264103	1.39396	0.502172	2.17019	0.35473	0.883207	0.27554	1.18454	0.496957	0.6709	0.412281	1.56059	0.878455	0.80676	1.04844	0.691443
14.835	1.00087	1.48244	0.504896	-0.2262	-0.1725	0.881431	0.125346	0.931482	0.523737	0.034031	0.356269	0.178324	0.49766	0.248995	0.4158	0.235117	0.129349	0.165653	0.410253	0.157371	0.875776	0.316179	0.479227	1.53332	0.34192	0.818478	0.558662	0.434252	-0.31448	0.343077	0.490664	0.689648	0.690116	0.54173	1.80118	0.570995	1.72307	0.736083	1.09994	0.410701	0.986496	0.484199	0.720561	0.410035	1.43789	0.837899	0.771374	0.83987	0.643099
14.9213	0.992182	1.65724	1.10271	-0.10859	-0.19834	1.2385	-0.16116	0.744582	0.604798	0.069731	0.464081	0.179548	0.510897	0.479557	0.493145	0.056425	0.069684	0.251347	0.48722	-0.05048	1.03321	0.339356	1.03524	1.54248	0.379595	0.675052	0.821589	0.266528	0.009556	0.377417	0.269296	0.596728	0.485218	0.157638	2.234	0.396901	1.7806	0.902107	0.782107	0.282459	0.960202	0.463111	0.789056	0.357468	1.66589	0.688509	0.825568	0.696425	0.595394
15.0075	1.09762	1.61096	1.02528	-0.11605	0.100392	1.12226	1.10921	0.120951	0.511295	-0.15581	-0.05333	0.144884	0.526253	0.171658	0.522152	0.183424	-0.01076	0.708923	-0.29735	0.036956	1.05656	0.431108	0.487353	1.57298	0.555867	0.742107	0.242507	0.159151	0.820189	0.375439	0.145846	1.04404	0.178485	0.16923	2.10116	0.434451	1.29022	0.598869	0.714242	0.335641	1.06145	0.58806	0.781574	0.585258	1.81648	0.781189	0.833475	0.997332	0.539143
	1.26827	1.24069	1.90071	1.975	2.19764	1.93922	1.88466	2.04443	2.11534	2.00117	1.94836	2.06291	2.18081	2.29577	1.40255	1.64409	2.10575	1.94431	2.31087	0.724877	1.14019	1.90322	0.819706	0.715932	0.665538	0.940603	1.51898	1.04915	1.37446	1.72932	0.645901	0.867209	1.45626	1.25642	1.07686	0.749014	1.26014	1.40006	0.759385	0.526912	1.1687	1.12481	1.07257	1.93171	0.502446	0.669287	1.54738	0.453822	1.32155
	1	1	1	1	1	1	1	1	1	1	1	1	1	1	1.0987	1	1	1	1	1	1	1	1	1	1	1	1	1	1	1	1	1	1	1	1	1	1	1	1	1	1	1	1	1	1	1	1	1	1
	1.26827	1.24069	1.90071	1.975	2.19764	1.93922	1.88466	2.04443	2.11534	2.00117	1.94836	2.06291	2.18081	2.29577	1.27655	1.64409	2.10575	1.94431	2.31088	0.724877	1.14019	1.90322	0.819706	0.715932	0.665538	0.940603	1.51898	1.04915	1.37446	1.72932	0.645901	0.867209	1.45627	1.25642	1.07686	0.749014	1.26014	1.40006	0.759385	0.526912	1.1687	1.12481	1.07257	1.93171	0.502446	0.669287	1.54738	0.453822	1.32155
	0.863551	0.877582	0.541878	0.504096	0.390857	0.522292	0.550042	0.468783	0.432714	0.490786	0.517645	0.459382	0.399415	0.340946	0.944158	0.672401	0.437595	0.519704	0.333262	1.13993	0.928695	0.540602	1.0917	1.14448	1.17011	1.03021	0.736034	0.975	0.809542	0.629051	1.1801	1.06754	0.767934	0.86958	0.960906	1.12766	0.867686	0.796521	1.12238	1.24062	0.914198	0.936518	0.963091	0.526113	1.25307	1.16821	0.721593	1.2778	0.836452
	1.46867	1.41376	3.50764	3.9179	5.6226	3.71291	3.4264	4.36114	4.88855	4.07747	3.76389	4.49061	5.46002	6.73353	1.4855	2.44511	4.81209	3.74118	6.93411	0.635894	1.22774	3.52056	0.750852	0.625551	0.568781	0.91302	2.06374	1.07605	1.69782	2.7491	0.547327	0.812344	1.89634	1.44486	1.12068	0.664222	1.4523	1.75772	0.676583	0.424716	1.27838	1.20106	1.11367	3.67167	0.400973	0.572918	2.14439	0.355159	1.57995
	1.46867	1.41376	3.50764	3.9179	5.6226	3.71291	3.4264	4.36114	4.88855	4.07747	3.76389	4.49061	5.46002	6.73353	1.4855	2.44511	4.81209	3.74118	6.93411	0.635894	1.22774	3.52056	0.750852	0.625551	0.568781	0.91302	2.06374	1.07605	1.69782	2.7491	0.547327	0.812344	1.89634	1.44486	1.12068	0.664222	1.4523	1.75772	0.676583	0.424716	1.27838	1.20106	1.11367	3.67167	0.400973	0.572918	2.14439	0.355159	1.57995
		1.46867	0.635894	0.424716
		1.41376	1.22774	1.27838
		3.50764	3.52056	1.20106
		3.9179	0.750852	1.11367
		5.6226	0.625551	3.67167
		3.71291	0.568781	0.400973
		3.4264	0.91302	0.572918
		4.36114	2.06374	2.14439
		4.88855	1.07605	0.355159
		4.07747	1.69782	1.57995
		3.76389	2.7491	0.835856
		4.49061	0.547327	0.578511
		5.46002	0.812344	0.886871
		6.73353	1.89634	0.855309
		1.4855	1.44486	3.26368
		2.44511	1.12068	1.34257
		4.81209	0.664222	0.992211
		3.74118	1.4523	2.07251
		6.93411	1.75772	3.20628
			0.676583	4.97349
[truncated: 10 more columns]
