# Supplementary material for: Insulin and epidermal signals independently shape sexually dimorphic neurite branching in C. elegans
Source: EMBO Rep. 2025 Oct 31;26(23):5859–76. doi: 10.1038/s44319-025-00608-0 (PMC12678580; doi:10.1038/s44319-025-00608-0)
Supplement: Supplementary file 9 — Source data Fig. 6 [file 44319_2025_608_MOESM9_ESM.zip › Figure 6/6C/Ratio of LifeAct Intensity.xlsx]

## Sheet: 工作表1
WT	lin-39	daf-2
1.4687	0.6359	0.4247
1.4138	1.2277	1.2784
3.5076	3.5206	1.2011
3.9179	0.7509	1.1137
5.6226	0.6256	3.6717
3.7129	0.5688	0.401
3.4264	0.913	0.5729
4.3611	2.0637	2.1444
4.8886	1.0761	0.3552
4.0775	1.6978	1.5799
3.7639	2.7491	0.8359
4.4906	0.5473	0.5785
5.46	0.8123	0.8869
6.7335	1.8963	0.8553
1.4855	1.4449	3.2637
2.4451	1.1207	1.3426
4.8121	0.6642	0.9922
3.7412	1.4523	2.0725
6.9341	1.7577	3.2063
	0.6766	4.9735
