# Supplementary material for: Insulin and epidermal signals independently shape sexually dimorphic neurite branching in C. elegans
Source: EMBO Rep. 2025 Oct 31;26(23):5859–76. doi: 10.1038/s44319-025-00608-0 (PMC12678580; doi:10.1038/s44319-025-00608-0)
Supplement: Supplementary file 10 — Source data Fig. 7 [file 44319_2025_608_MOESM10_ESM.zip]

Archive with 20 entries (15 files):
- Figure 7/
- __MACOSX/._Figure 7
- Figure 7/7D/
- __MACOSX/Figure 7/._7D
- Figure 7/7C/
- __MACOSX/Figure 7/._7C
- Figure 7/7E/
- __MACOSX/Figure 7/._7E
- Figure 7/7A/
- __MACOSX/Figure 7/._7A
- Figure 7/7D/number of eggs in 2 hours.xlsx
- __MACOSX/Figure 7/7D/._number of eggs in 2 hours.xlsx
- Figure 7/7C/HSN.jpg
- __MACOSX/Figure 7/7C/._HSN.jpg
- Figure 7/7C/VC.jpg
- __MACOSX/Figure 7/7C/._VC.jpg
- Figure 7/7E/number of eggs in 1 hour.xlsx
- __MACOSX/Figure 7/7E/._number of eggs in 1 hour.xlsx
- Figure 7/7A/number of eggs in 2 hours.xlsx
- __MACOSX/Figure 7/7A/._number of eggs in 2 hours.xlsx
