# Supplementary material for: Insulin and epidermal signals independently shape sexually dimorphic neurite branching in C. elegans
Source: EMBO Rep. 2025 Oct 31;26(23):5859–76. doi: 10.1038/s44319-025-00608-0 (PMC12678580; doi:10.1038/s44319-025-00608-0)
Supplement: Supplementary file 10 — Source data Fig. 7 [file 44319_2025_608_MOESM10_ESM.zip › Figure 7/7D/number of eggs in 2 hours.xlsx]

## Sheet: 工作表1
lgc-55	lgc-55; Pocr-3::FEM-3
13	10
9	12
15	4
14	7
10	17
15	10
17	10
11	7
14	15
15	5
15	6
12	0
6	10
19	7
12	6
17	9
14	12
14	13
8	8
18	16
10	17
19	10
18	9
8	13
15	10
6	12
10	16
14	6
13	2
13	11
16	8
15	15
10	7
15	2
15	14
18	9
3	9
18	3
17	1
15
