# Supplementary material for: Insulin and epidermal signals independently shape sexually dimorphic neurite branching in C. elegans
Source: EMBO Rep. 2025 Oct 31;26(23):5859–76. doi: 10.1038/s44319-025-00608-0 (PMC12678580; doi:10.1038/s44319-025-00608-0)
Supplement: Supplementary file 10 — Source data Fig. 7 [file 44319_2025_608_MOESM10_ESM.zip › Figure 7/7E/number of eggs in 1 hour.xlsx]

## Sheet: 工作表1
WT M9	WT Sero	Pocr-3::mcherry M9	Pocr-3::mcherry Sero	WT M9	WT Sero	Pocr-3::FEM-3 M9	Pocr-3::FEM-3 Sero
0	14	0	6	0	12	0	0
0	17	0	5	0	9	0	1
0	8	0	4	0	12	0	0
0	9	0	18	0	5	2	4
0	14	0	17	0	17	1	9
0	22	0	6	0	10	0	5
0	7	0	7	0	8	0	2
0	15	0	10	0	5	0	6
0	12	0	15	0	10	0	9
0	11	0	7	0	3	0	7
0	14	0	11	0	3	0	2
0	15	0	7	0	8	0	6
0	10	0	17	0	7	0	9
0	8	0	13	0	18	0	8
0	17	0	14	0	11	0	9
0	9	0	8	0	10	0	5
0	10	0	13	0	5	3	3
0	12	0	13	0	12	3	3
0	17	0	11	0	5	2	4
0	14	0	12	0	9	0	2
