# Supplementary material for: Insulin and epidermal signals independently shape sexually dimorphic neurite branching in C. elegans
Source: EMBO Rep. 2025 Oct 31;26(23):5859–76. doi: 10.1038/s44319-025-00608-0 (PMC12678580; doi:10.1038/s44319-025-00608-0)
Supplement: Supplementary file 10 — Source data Fig. 7 [file 44319_2025_608_MOESM10_ESM.zip › Figure 7/7A/number of eggs in 2 hours.xlsx]

## Sheet: 工作表1
control	Pocr-3::mCherry 7.5ng	control	Pocr-3::FEM-3	daf-16	daf-16; Pocr-3::FEM-3
10	18	11	13	0	11
15	9	15	2	15	9
11	11	18	4	15	9
15	17	19	7	7	0
20	12	16	13	9	10
12	7	21	9	11	10
12	12	19	0	0	11
13	15	6	11	6	13
15	12	10	9	9	11
19	10	9	6	16	8
14	13	11	5	12	0
16	7	16	3	13	13
14	13	6	13	16	4
25	13	11	12	18	0
13	7	17	11	10	17
13	13	14	2	12	10
14	14	15	14	6	0
16	11	20	12	15	0
14	15	9	9	6	13
20	21	10	11	7	14
16	15	18	15	21	19
17	17	18	16	11	12
16	19	16	16	20	15
19	9	15	11	19	23
19	17	18	10	23	22
17	20	19	18	18	18
15	15	11	13	9	18
16	14	18	12	20	15
18	12	17	10	21	7
14	15	11	5	14	21
14	7	0	10	8	19
21	15	2	0	22	21
16	9	19	15	20	16
16	11	15	10	14	24
16	15	27	17	20	24
15	9	7	13	16	11
5	11	10	18	14	20
14	16	3	5	15	17
14	9		16	19	20
	9
