# Supplementary material for: Insulin and epidermal signals independently shape sexually dimorphic neurite branching in C. elegans
Source: EMBO Rep. 2025 Oct 31;26(23):5859–76. doi: 10.1038/s44319-025-00608-0 (PMC12678580; doi:10.1038/s44319-025-00608-0)
Supplement: Supplementary file 11 — Appendix and EV Figures Source Data [file 44319_2025_608_MOESM11_ESM.zip]

Archive with 78 entries (59 files):
- Figure EV1/
- __MACOSX/._Figure EV1
- Figure EV1/EV1D/
- __MACOSX/Figure EV1/._EV1D
- Figure EV1/EV1B/
- __MACOSX/Figure EV1/._EV1B
- Figure EV1/EV1A/
- __MACOSX/Figure EV1/._EV1A
- Figure EV1/EV1D/percentage of PVP protrusion.xlsx
- __MACOSX/Figure EV1/EV1D/._percentage of PVP protrusion.xlsx
- Figure EV1/EV1B/percentage of PVP branching.xlsx
- __MACOSX/Figure EV1/EV1B/._percentage of PVP branching.xlsx
- Figure EV1/EV1A/branch Ppdf-1.tif
- __MACOSX/Figure EV1/EV1A/._branch Ppdf-1.tif
- Figure EV1/EV1A/branch Pocr-3.tif
- __MACOSX/Figure EV1/EV1A/._branch Pocr-3.tif
- Figure EV1/EV1A/soma.tif
- __MACOSX/Figure EV1/EV1A/._soma.tif
- Figure EV2/
- __MACOSX/._Figure EV2
- Figure EV2/EV2B/
- __MACOSX/Figure EV2/._EV2B
- Figure EV2/EV2D/
- __MACOSX/Figure EV2/._EV2D
- Figure EV2/EV2C/
- __MACOSX/Figure EV2/._EV2C
- Figure EV2/EV2A/
- __MACOSX/Figure EV2/._EV2A
- Figure EV2/EV2B/percentage of PVP branching.xlsx
- __MACOSX/Figure EV2/EV2B/._percentage of PVP branching.xlsx
- Figure EV2/EV2D/percentage of wing like structure.xlsx
- __MACOSX/Figure EV2/EV2D/._percentage of wing like structure.xlsx
- Figure EV2/EV2C/percentage of PVP branching.xlsx
- __MACOSX/Figure EV2/EV2C/._percentage of PVP branching.xlsx
- Figure EV2/EV2A/percentage of PVP branching.xlsx
- __MACOSX/Figure EV2/EV2A/._percentage of PVP branching.xlsx
- Figure EV3/
- __MACOSX/._Figure EV3
- Figure EV3/EV3A/
- __MACOSX/Figure EV3/._EV3A
- Figure EV3/EV3B/
- __MACOSX/Figure EV3/._EV3B
- Figure EV3/EV3A/number of eggs in 5 days.xlsx
- __MACOSX/Figure EV3/EV3A/._number of eggs in 5 days.xlsx
- Figure EV3/EV3B/number of eggs in 2 hours.xlsx
- __MACOSX/Figure EV3/EV3B/._number of eggs in 2 hours.xlsx
- Appendix figure S4/
- __MACOSX/._Appendix figure S4
- Appendix figure S4/GFP TRA-1 Fluorescence intensity (A.U.).xlsx
- __MACOSX/Appendix figure S4/._GFP TRA-1 Fluorescence intensity (A.U.).xlsx
- Appendix figure S3/
- __MACOSX/._Appendix figure S3
- Appendix figure S3/daf-6 killed.tif
- __MACOSX/Appendix figure S3/._daf-6 killed.tif
- Appendix figure S3/cdh-3 killed.tif
- __MACOSX/Appendix figure S3/._cdh-3 killed.tif
- Appendix figure S2/
- __MACOSX/._Appendix figure S2
- Appendix figure S2/LifeAct male Soma.jpg
- __MACOSX/Appendix figure S2/._LifeAct male Soma.jpg
- Appendix figure S2/LifeAct male Nerve ring.jpg
- __MACOSX/Appendix figure S2/._LifeAct male Nerve ring.jpg
- Appendix figure S1/
- __MACOSX/._Appendix figure S1
- Appendix figure S1/S1A/
- __MACOSX/Appendix figure S1/._S1A
- Appendix figure S1/S1C/
- __MACOSX/Appendix figure S1/._S1C
- Appendix figure S1/S1B/
- __MACOSX/Appendix figure S1/._S1B
- Appendix figure S1/S1A/RAB3 nerve ring.jpg
- __MACOSX/Appendix figure S1/S1A/._RAB3 nerve ring.jpg
- Appendix figure S1/S1C/KAP-1.jpg
- __MACOSX/Appendix figure S1/S1C/._KAP-1.jpg
- Appendix figure S1/S1B/mito.jpg
- __MACOSX/Appendix figure S1/S1B/._mito.jpg
- Appendix figure S1/S1B/tgn-38.jpg
- __MACOSX/Appendix figure S1/S1B/._tgn-38.jpg
