# Supplementary material for: Insulin and epidermal signals independently shape sexually dimorphic neurite branching in C. elegans
Source: EMBO Rep. 2025 Oct 31;26(23):5859–76. doi: 10.1038/s44319-025-00608-0 (PMC12678580; doi:10.1038/s44319-025-00608-0)
Supplement: Supplementary file 11 — Appendix and EV Figures Source Data [file 44319_2025_608_MOESM11_ESM.zip › Figure EV1/EV1D/percentage of PVP protrusion.xlsx]

## Sheet: 工作表1
chcSi1 male	branch	percentage
L4	4/51	0.0784314
D1	17/57	0.298246
D2	18/53	0.339623
