# Supplementary material for: Insulin and epidermal signals independently shape sexually dimorphic neurite branching in C. elegans
Source: EMBO Rep. 2025 Oct 31;26(23):5859–76. doi: 10.1038/s44319-025-00608-0 (PMC12678580; doi:10.1038/s44319-025-00608-0)
Supplement: Supplementary file 11 — Appendix and EV Figures Source Data [file 44319_2025_608_MOESM11_ESM.zip › Figure EV1/EV1B/percentage of PVP branching.xlsx]

## Sheet: 工作表1
Pocr-3::gfp 50ng	Pocr-3::gfp 15ng	Pocr-3::gfp 7.5ng	chcSi1
10/51	27/54	38/53	45/47
0.196078	0.5	0.716981	0.957447
