# Supplementary material for: Insulin and epidermal signals independently shape sexually dimorphic neurite branching in C. elegans
Source: EMBO Rep. 2025 Oct 31;26(23):5859–76. doi: 10.1038/s44319-025-00608-0 (PMC12678580; doi:10.1038/s44319-025-00608-0)
Supplement: Supplementary file 11 — Appendix and EV Figures Source Data [file 44319_2025_608_MOESM11_ESM.zip › Figure EV2/EV2B/percentage of PVP branching.xlsx]

## Sheet: 工作表1
D2 wel fed	D3 well fed	D2 0.1% OP50	D2 0.0001% OP50	D3 0.1% re-fed	D3 0.0001% re-fed
37/63	35/72	32/70	24/67	26/48	29/51
0.587302	0.486111	0.457143	0.358209	0.541667	0.568627
