# Supplementary material for: Insulin and epidermal signals independently shape sexually dimorphic neurite branching in C. elegans
Source: EMBO Rep. 2025 Oct 31;26(23):5859–76. doi: 10.1038/s44319-025-00608-0 (PMC12678580; doi:10.1038/s44319-025-00608-0)
Supplement: Supplementary file 11 — Appendix and EV Figures Source Data [file 44319_2025_608_MOESM11_ESM.zip › Figure EV2/EV2A/percentage of PVP branching.xlsx]

## Sheet: 工作表1
D2 wel fed	D2 0.01% OP50	D2 0.0001% OP50	0.01% re-fed	0.0001% re-fed
63/63	70/70	67/67	48/48	51/51
1	1	1	1	1
