# Supplementary material for: Insulin and epidermal signals independently shape sexually dimorphic neurite branching in C. elegans
Source: EMBO Rep. 2025 Oct 31;26(23):5859–76. doi: 10.1038/s44319-025-00608-0 (PMC12678580; doi:10.1038/s44319-025-00608-0)
Supplement: Supplementary file 11 — Appendix and EV Figures Source Data [file 44319_2025_608_MOESM11_ESM.zip › Figure EV3/EV3A/number of eggs in 5 days.xlsx]

## Sheet: 工作表1
Pocr-3::mCherry	Pocr-3::FEM-3
206	227
189	246
227	240
227	254
228	188
207	186
228	196
205	208
187	240
232	251
203	241
222	202
205	284
182	201
177	192
181	197
183	189
217	211
178	219
185	213
206	220
180	192
204	196
199	235
217	226
188	198
191	209
187	238
179	188
200	207
201	223
187
198
184
189
191
207
198
186
183
179
185
196
182
