# Supplementary material for: Insulin and epidermal signals independently shape sexually dimorphic neurite branching in C. elegans
Source: EMBO Rep. 2025 Oct 31;26(23):5859–76. doi: 10.1038/s44319-025-00608-0 (PMC12678580; doi:10.1038/s44319-025-00608-0)
Supplement: Supplementary file 11 — Appendix and EV Figures Source Data [file 44319_2025_608_MOESM11_ESM.zip › Figure EV3/EV3B/number of eggs in 2 hours.xlsx]

## Sheet: 工作表1
control	Pocr-3::FEM-3 #1	control	Pocr-3::FEM-3 #2
6	8	24	18
9	10	23	6
22	14	19	11
15	13	12	15
11	10	21	10
15	14	13	10
13	11	19	24
20	10	25	10
14	10	19	21
15	12	22	28
9	11	18	13
9	11	23	20
11	8	24	18
14	19	27	11
3	0	16	30
13	0	20	10
13	0	26	12
14	0	28	18
12	8	16	14
7	10	18	20
6	6	19	14
7	3	15	10
10	8	23	12
19	2	15	24
14	9	20	15
13	12	17	18
13	7	15	13
18	6	16	9
15	12	19	15
14	9	9	12
7	11	14	11
2	10	19	15
19	9	16	13
13	10	11	23
11	8	26	19
8	7	17	22
13		18	16
9		21	25
		19	16
		27	13
