# Supplementary material for: Insulin and epidermal signals independently shape sexually dimorphic neurite branching in C. elegans
Source: EMBO Rep. 2025 Oct 31;26(23):5859–76. doi: 10.1038/s44319-025-00608-0 (PMC12678580; doi:10.1038/s44319-025-00608-0)
Supplement: Supplementary file 11 — Appendix and EV Figures Source Data [file 44319_2025_608_MOESM11_ESM.zip › Appendix figure S4/GFP TRA-1 Fluorescence intensity (A.U.).xlsx]

## Sheet: 工作表1
L2	L3	48hr	late L4
28.4	301.291	293.13	290.085
20.872	65.495	629.68	349.057
178.679	72.332	533.824	357.504
163.009	189.405	769.197	648.795
86.567	121.057	301.3	270.387
119.084	91.338	398.292	640.891
0.853	515.304	384.298	496.279
67.877	720.321	878.085	672.198
25.475	368.923	383.741	405.387
196.587	358.497	289.529	440.376
28.506	462.056	611.238	352.024
163.577	536.479	412.53	425.335
268.641	336.057	266.551	389.564
4.926	115.807	703.777	592.273
218.171	151.333	273.736	436.286
313.295	149.129	224.661	546.322
165.71	304.82	583.839	264.025
126.056	266.605	220.53	116.257
228.638	520.491	182.014	575.108
316.394	368.734	429.827	362.612
217.932	121.933	259.191	570.024
158.493	243.24	186.436	609.898
237.83	334.843	265.271	691.809
290.203	306.579	248.921	375.081
169.178	663.009	314.092	340.491
128.095	392.55	86.259	589.776
180.159	72.825	471.906	283.025
163.986	375.167	217.149	622.201
472.674	172.423	380.359	379.173
361.23	370.875	463.454	729.099
186.435	120.949	624.314	201.205
304.098	241.045	191.875	445.981
435.373	818.89	597.869	534.355
216.482	538.135	301.256	624.415
38.152	54.064	671.236	850.483
48.538	679.148	310.514	763.189
25.664	407.928	631.909	464.585
526.505	354.902	518.993	172.984
302.699	574.895	524.909	386.489
182.797	394.839	247.001	313.085
295.831	460.477	368.339	343.635
82.033	306.248	303.967	513.067
18.329	298.31	479.634	506.787
285.169	363.828	437.937	559.142
223.541	259.629	278.509	249.118
	222.881	124.573	391.627
	164.401	476.919	645.231
	175.749	405.34	433.916
	343.746	314.454	466.549
	146.687	332.299	458.202
	160.904	281.325	475.702
	245.605		576.822
	232.497		469.969
